# Supplementary material for: Genetic map of Triticum turgidum based on a hexaploid wheat population without genetic recombination for D genome
Source: BMC Genet. 2012 Aug 13;13:69. doi: 10.1186/1471-2156-13-69 (PMC3470960; doi:10.1186/1471-2156-13-69)
Supplement: Additional file 2 — Marker information used for linkage group construction. [file 1471-2156-13-69-S2.xls]

## Sheet: GeneralInfo
3	Mapping Population Type (see remarks above)
1	Mapping Function (1 for Kosambi; 2 for Haldane; 3 for Morgan)
2	Marker Space Type (1 for intervals; 2 for positions)
589	Number of Markers
113	Population size of the mapping population

## Sheet: Table S1
Markers highlighted in yellow were shared between the map constructed in this study and the CIMMYT-integrated map (Crossa et al. 2007; http://wheat.pw.usda.gov/cgi-bin/graingenes/quickquery.cgi); markers highlighted in blue were shared between this map and the 3B physical map (Paux et al. 2008; http://wheat.pw.usda.gov/cgi-bin/graingenes/quickquery.cgi); markers highlighted in purple were shared …
No. of linkages	Linkage groups	Marker name	Position(cM)	DH1-1	DH1-2	DH1-3	DH1-4	DH1-5	DH1-6	DH1-7	DH1-8	DH1-9	DH1-10	DH1-11	DH1-12	DH1-13	DH1-14	DH1-15	DH1-16	DH1-17	DH1-18	DH1-19	DH1-20	DH1-21	DH1-22	DH1-23	DH1-24	DH1-25	DH1-26	DH1-27	DH1-28	DH1-29	DH1-30	DH1-31	DH1-32	DH1-33	DH1-34	DH1-35	DH1-36	DH1-37	DH1-38	DH1-39	DH1-40	DH1-41	DH1-42	DH1-43	DH1-44	DH1-45	DH1-46
1	1A	wPt-666424	0	A	B	A	A	A	B	B	B	B	B	B	B	A	A	A	B	A	A	A	B	A	A	B	B	B	A	A	B	A	B	B	A	B	A	-	B	B	B	B	B	B	B	B	A	-	A
1	1A	wPt-734107	7.75	A	B	A	A	A	B	A	B	B	B	-	B	B	A	A	A	A	A	A	B	A	B	B	B	B	A	A	B	A	B	B	A	B	A	B	B	B	B	B	A	B	B	B	A	B	A
1	1A	wPt-734027	19.05	A	B	A	A	B	B	A	B	B	B	-	B	B	A	A	A	A	A	A	A	A	B	-	B	B	A	A	B	A	B	B	B	B	A	B	B	B	B	-	A	B	B	B	A	B	B
1	1A	wPt-731476	21.03	A	B	A	A	B	B	A	B	B	B	B	B	B	A	A	-	A	A	A	A	A	B	B	B	B	A	A	B	A	B	B	B	B	A	B	A	B	B	B	A	B	B	B	A	B	B
1	1A	wPt-667172	30.98	A	B	A	A	B	B	A	B	B	B	A	B	B	A	A	A	A	A	A	A	A	B	B	B	B	A	A	B	A	B	B	B	B	A	A	A	B	B	B	A	B	B	B	A	B	B
1	1A	wPt-668236	30.98	A	B	A	A	B	B	A	B	B	B	A	B	B	A	A	-	-	A	A	A	A	B	B	B	B	A	A	B	A	B	B	B	B	A	A	A	B	B	B	-	B	B	B	A	B	B
1	1A	wPt-734054	32.8	A	B	A	A	B	B	B	B	B	B	A	B	B	A	A	B	B	A	A	A	A	B	B	B	B	A	A	B	A	B	B	B	B	A	A	A	B	B	B	B	B	B	B	A	B	B
1	1A	wPt-729832	32.8	A	B	A	A	B	B	B	B	B	B	A	B	B	A	A	B	-	A	A	A	A	B	B	B	B	A	A	B	A	B	B	B	B	A	A	A	B	B	B	B	B	B	B	A	B	B
1	1A	wPt-667260	33.75	A	B	A	A	B	B	A	B	B	B	A	B	B	A	-	B	A	A	A	A	A	B	B	B	B	A	A	B	A	B	B	B	B	A	A	-	B	B	B	B	B	B	B	A	B	B
1	1A	wPt-3698	40.59	A	B	A	A	B	B	A	B	A	B	A	B	B	A	A	-	A	A	A	A	A	B	B	B	B	A	-	B	A	B	B	B	B	A	A	-	B	B	A	A	B	B	-	A	B	B
1	1A	wPt-730408	40.59	A	B	A	A	B	B	A	B	A	B	A	B	B	A	A	-	A	A	A	A	A	B	B	B	B	A	-	B	A	B	B	B	B	A	A	A	B	B	A	A	B	B	A	A	B	B
1	1A	wPt-0580	46.56	A	B	A	A	-	B	-	B	A	B	A	B	B	A	B	B	A	A	A	A	A	A	-	B	B	A	A	B	A	B	-	B	B	A	A	A	-	B	-	-	B	B	A	A	B	B
1	1A	wPt-665379	47.53	A	B	A	A	B	B	A	B	A	B	A	B	B	A	B	B	A	A	A	A	A	A	B	B	B	A	A	B	A	B	B	B	B	A	A	A	B	B	B	B	B	B	A	A	B	B
1	1A	tPt-6221	48.42	A	B	A	A	B	B	B	B	A	B	A	B	B	A	B	B	A	A	A	A	A	A	B	B	B	A	A	B	A	B	B	B	B	A	A	A	B	B	B	B	B	B	A	A	B	B
1	1A	wPt-7074	48.42	A	B	A	A	B	B	B	B	A	B	A	B	B	A	B	B	-	A	A	A	A	A	B	B	B	A	A	B	A	B	B	B	B	A	A	A	B	B	B	B	B	B	A	A	B	B
1	1A	wPt-731445	48.42	A	B	A	A	B	B	-	B	A	B	A	B	B	A	B	B	B	A	A	A	A	A	B	B	B	A	A	B	A	B	B	B	B	A	A	A	B	B	B	B	B	B	A	A	B	B
1	1A	wPt-6654*	48.42	A	B	A	A	B	B	-	B	A	B	-	B	B	A	B	B	B	A	A	A	A	A	B	B	B	A	-	B	A	B	B	B	B	A	A	-	B	B	B	-	B	B	A	A	B	B
1	1A	wPt-7299	48.42	A	B	-	A	B	B	A	B	A	B	A	B	B	A	B	-	-	A	A	A	-	-	B	-	B	A	A	B	A	B	B	B	B	A	A	A	B	B	B	A	B	B	A	A	B	B
1	1A	tPt-1755	48.42	A	B	A	A	B	B	A	B	A	B	A	B	B	A	B	-	A	-	A	A	A	A	B	B	B	A	A	B	A	B	B	B	B	A	A	A	B	B	B	A	B	B	A	A	B	B
1	1A	wPt-665680	50.53	A	B	A	A	B	B	-	B	A	B	A	B	B	A	B	A	B	B	-	A	A	A	-	B	B	-	A	B	A	B	B	B	B	A	A	A	B	B	B	-	-	B	A	A	-	B
1	1A	Xbarc148	52.59	A	B	A	A	B	B	A	B	A	B	A	B	B	A	B	A	B	A	A	A	A	A	B	B	B	A	A	B	A	B	B	B	B	A	A	A	B	B	B	B	B	B	A	A	A	B
1	1A	Xgwm357	53.5	A	A	A	A	B	B	A	B	A	B	A	B	B	A	B	A	B	A	A	A	A	A	B	B	B	A	A	B	A	B	B	B	B	A	A	A	B	B	B	B	B	B	A	A	A	B
1	1A	Xwmc83	55.5	A	A	A	-	B	B	A	B	-	B	-	B	B	A	-	A	B	A	A	A	A	A	B	B	B	A	A	B	A	B	B	B	B	-	A	A	-	B	B	B	B	B	B	A	A	-
1	1A	Glu-A1	65.53	A	A	A	A	B	B	A	B	A	B	A	B	-	-	B	A	A	-	-	A	A	A	B	A	B	A	A	B	A	B	B	A	B	A	A	A	B	B	B	B	B	B	B	-	-	B
1	1A	Xwmc312	70.44	A	A	A	A	B	B	A	B	A	B	A	B	B	A	B	A	A	A	A	A	A	A	B	A	B	A	A	-	A	B	B	A	B	A	A	A	B	B	B	B	B	B	A	A	-	B
1	1A	wPt-671869*	73.82	A	A	A	-	B	-	A	-	A	-	-	-	B	A	B	A	A	A	A	A	A	A	B	A	B	A	-	B	A	B	-	A	B	A	A	A	B	B	-	A	B	-	A	A	B	-
1	1A	wPt-4658	109.41	-	B	A	A	A	A	A	B	B	A	B	A	B	B	B	A	A	A	A	A	A	A	B	A	B	-	B	B	B	A	A	A	B	A	B	B	B	A	B	A	B	B	A	-	B	B
1	1A	wPt-5316	113.3	A	B	A	A	A	A	A	B	B	A	B	A	B	B	B	A	A	A	A	A	A	A	B	A	B	-	B	B	B	A	A	A	B	A	B	B	B	A	B	-	B	B	A	A	B	B
1	1A	wPt-8016	135.63	A	B	A	A	A	A	A	B	-	A	B	A	B	B	A	A	A	A	A	A	B	A	A	A	B	B	B	B	B	A	A	B	B	A	B	B	A	A	A	B	B	B	A	A	B	B
1	1A	wPt-667153	137.46	A	B	A	A	A	A	A	B	A	A	B	A	B	B	A	A	A	A	A	A	B	A	A	A	B	B	B	B	B	A	A	B	B	A	B	B	A	A	A	B	B	B	A	A	B	B
1	1A	wPt-3836***	157.31	A	B	A	A	A	A	A	A	A	A	B	A	B	B	A	A	A	A	A	A	B	B	A	A	B	A	B	B	-	A	A	A	B	A	A	-	A	A	A	A	A	-	A	A	B	B
1	1A	wPt-6853*	159.16	A	B	A	A	A	A	A	A	A	A	B	A	B	B	A	A	A	A	A	A	B	B	A	A	B	A	B	B	B	A	A	A	B	A	A	B	A	B	A	A	A	B	A	A	B	B
1	1A	wPt-744613*	159.16	A	B	A	A	A	A	A	A	A	A	-	A	B	B	A	A	A	A	A	A	-	B	A	A	B	A	-	B	B	A	A	A	B	A	A	B	-	B	A	A	A	B	A	A	B	B
1	1A	tPt-6091	159.16	A	B	A	A	A	A	A	A	-	A	B	A	B	B	A	-	A	A	A	A	B	B	A	A	B	A	B	B	B	A	A	A	B	A	A	B	A	B	A	A	A	B	A	A	B	B
1	1A	wPt-1786	159.16	A	B	A	A	A	A	A	A	A	A	B	A	B	B	A	A	A	A	A	A	B	B	A	A	B	A	B	B	B	A	A	A	B	A	A	B	A	B	A	A	A	B	A	A	B	B
1	1A	wPt-734074*	159.16	A	B	A	A	A	A	A	A	A	A	B	A	B	B	A	A	A	A	A	A	-	B	A	A	B	A	B	B	B	A	A	A	B	A	A	B	A	B	A	A	A	B	A	A	B	B
1	1A	wPt-1011*	159.16	A	B	A	A	A	A	A	A	A	A	B	A	B	B	A	A	A	A	A	A	B	B	A	A	-	A	B	B	B	A	A	A	B	A	A	B	A	B	A	A	A	B	A	A	B	B
1	1A	tPt-1419*	159.16	A	B	A	A	A	A	A	A	A	A	B	A	B	B	A	B	B	A	A	A	B	B	A	A	B	A	B	B	B	A	A	A	B	A	A	B	A	B	A	A	A	B	A	A	B	B
1	1A	wPt-9985	159.16	A	B	A	A	A	A	A	A	A	A	B	A	B	B	A	B	B	A	A	A	B	B	A	A	B	A	B	B	B	A	A	A	B	A	A	B	A	B	A	A	A	B	A	A	B	B
1	1A	wPt-0164	159.16	A	B	A	A	A	A	A	A	A	A	B	A	B	B	A	-	B	A	A	A	B	B	A	A	B	A	B	B	B	A	A	A	B	A	A	B	A	B	A	A	A	B	A	A	B	B
1	1A	wPt-2976	159.16	A	B	A	A	A	A	A	A	A	A	B	A	B	B	A	-	-	A	A	A	B	B	A	A	B	A	B	B	B	A	A	A	B	A	A	B	A	B	A	A	A	B	A	A	B	B
1	1A	wPt-5274	159.16	A	B	A	A	A	A	A	A	A	A	B	A	B	B	A	B	-	A	A	A	B	B	A	A	B	A	B	B	B	A	A	A	B	A	A	B	A	B	A	A	A	B	A	A	B	B
1	1A	wPt-8644	159.16	A	B	A	A	A	A	A	A	A	A	-	A	B	B	A	B	B	A	A	A	B	-	A	A	B	A	B	B	B	A	A	A	B	A	A	B	A	B	A	A	A	B	A	A	B	B
1	1A	wPt-6005	159.16	A	B	A	A	A	A	A	A	A	A	B	A	B	B	A	B	-	A	A	A	B	B	A	A	B	A	B	B	B	A	A	A	B	A	A	B	A	B	A	A	A	B	A	A	B	B
1	1A	wPt-733820	159.16	A	B	A	A	A	A	A	A	A	A	B	A	B	B	A	B	-	A	A	A	B	B	A	A	B	A	B	B	B	A	A	A	B	A	A	B	A	B	A	A	A	B	A	A	B	B
1	1A	wPt-730902	159.16	A	B	A	A	A	A	A	A	A	A	B	A	B	B	A	B	B	A	A	A	B	B	A	A	B	A	B	B	B	A	A	A	B	A	A	B	A	B	A	A	A	B	A	A	B	B
1	1A	wPt-3712	159.16	A	B	A	A	A	A	A	A	A	A	B	A	B	B	A	B	-	A	A	A	B	B	A	A	B	A	B	B	B	A	A	A	B	A	A	B	A	B	A	A	A	B	A	A	B	B
1	1A	wPt-5160	159.16	A	B	A	A	A	A	A	A	-	A	B	A	B	B	A	B	-	A	A	A	B	B	A	A	B	A	B	B	B	A	A	A	B	A	A	B	A	B	A	A	A	B	-	A	B	B
1	1A	wPt-732881	159.16	A	B	A	A	A	A	A	A	A	A	-	A	B	B	A	B	B	A	A	A	B	B	A	A	B	A	B	B	B	A	A	A	B	A	A	B	A	B	A	A	A	B	A	A	B	-
1	1A	wPt-734288	159.16	A	B	A	A	A	A	A	A	A	A	B	A	B	B	A	B	B	A	A	A	B	B	A	A	B	A	B	B	B	A	A	A	B	A	A	B	A	B	A	A	A	B	A	A	B	B
1	1A	wPt-732616	159.16	A	B	A	A	A	A	A	A	A	A	B	A	B	B	A	B	-	A	A	A	B	B	A	A	B	A	B	B	B	A	A	A	B	A	A	B	A	B	A	A	A	B	A	A	B	B
1	1A	wPt-667288*	159.16	A	B	A	A	A	A	A	A	A	A	B	A	-	B	A	B	B	A	A	A	B	B	A	A	-	A	B	B	B	A	A	A	B	A	A	B	A	B	A	A	A	B	A	A	B	B
1	1A	wPt-7147	159.16	A	B	A	A	A	A	A	A	A	A	B	A	B	B	A	B	-	A	A	A	B	B	A	A	B	A	B	B	B	A	A	A	B	A	A	B	A	B	A	A	A	B	A	A	B	B
1	1A	wPt-2497*	159.16	A	B	A	A	A	A	A	A	-	A	B	A	B	B	A	B	A	A	A	A	B	B	A	A	-	A	B	B	B	A	A	A	B	A	A	B	A	B	A	A	A	B	A	A	B	B
1	1A	wPt-668205*	161.18	A	B	A	A	A	A	A	A	A	A	-	A	-	B	A	B	A	A	A	A	B	B	A	A	-	A	B	B	B	A	A	A	B	B	A	B	A	B	A	A	A	B	-	A	B	B
1	1A	Xbarc287	161.18	A	B	A	A	A	A	A	A	A	A	B	A	B	B	A	B	-	A	A	A	B	B	A	A	B	A	B	B	B	A	A	A	B	B	A	B	A	B	A	A	A	B	A	A	B	B
1	1A	wPt-5577*	182.62	A	B	B	A	A	A	A	A	A	A	B	A	B	B	B	A	A	A	B	A	B	B	B	B	B	A	B	B	B	A	-	B	B	B	B	B	B	B	-	A	A	B	A	B	B	B
1	1A	wPt-8245****	183.61	A	B	B	A	-	A	A	A	A	A	B	A	B	B	B	A	A	A	B	A	B	B	B	B	B	A	B	B	B	A	B	B	B	B	-	B	B	B	B	A	A	B	A	B	B	B
2	2A1	Xwmc522	0	B	A	B	B	A	A	A	B	B	A	A	B	B	A	B	-	B	B	A	A	A	B	A	-	A	B	B	B	B	A	B	A	B	A	A	A	B	B	A	B	A	A	A	B	-	A
2	2A1	wPt-2473	22.57	B	A	B	B	A	B	A	B	B	A	A	B	B	A	B	-	-	A	A	A	B	B	A	-	A	B	B	A	B	A	B	A	B	B	-	B	B	B	A	B	A	A	A	A	-	A
2	2A1	tPt-3136	39.72	A	A	A	B	A	B	B	A	B	A	A	B	B	A	A	A	A	A	A	A	B	B	B	B	A	A	B	A	B	A	B	A	B	B	-	B	B	B	A	B	A	B	A	A	B	A
2	2A1	wPt-7011	46.3	A	A	A	B	A	B	B	A	B	A	A	B	B	A	A	A	A	B	A	A	B	B	B	B	A	A	-	A	A	A	B	A	B	B	B	B	B	B	A	B	A	B	A	A	B	A
3	2A2	Xwmc658	0	B	A	A	B	B	B	A	B	A	A	A	A	B	A	A	A	B	A	A	A	B	B	A	B	A	A	B	B	B	B	B	A	A	A	B	A	B	B	A	B	B	B	B	A	B	A
3	2A2	Xgwm265	4.92	B	B	A	B	B	-	A	B	A	-	A	A	A	A	A	A	A	A	A	A	B	B	A	B	-	A	-	B	B	B	-	A	A	A	B	A	B	B	B	B	B	B	B	A	B	A
3	2A2	wPt-5850	7.92	B	B	A	B	B	B	-	B	A	A	A	A	A	A	A	A	A	A	A	A	B	-	A	B	A	A	B	B	B	B	B	A	A	A	B	A	B	B	B	B	B	B	B	A	B	A
3	2A2	wPt-800788	7.92	B	B	-	B	B	B	A	B	A	A	-	A	A	A	A	A	A	-	A	A	B	B	A	B	A	A	-	B	B	B	-	A	A	A	B	A	B	B	B	B	B	B	-	A	B	A
3	2A2	wPt-741201	7.92	B	B	A	B	B	B	A	B	A	A	A	A	A	A	A	A	-	-	A	A	B	B	A	B	A	A	B	B	B	B	B	A	A	A	B	A	B	B	B	B	B	B	B	A	B	A
3	2A2	wPt-2696	9.74	B	B	A	B	B	B	A	B	A	A	A	A	A	A	A	A	A	A	A	B	B	B	A	B	A	A	B	B	B	B	B	A	A	A	B	A	B	B	B	B	B	B	B	A	B	A
3	2A2	wPt-6775	10.66	B	B	A	B	B	B	-	B	A	A	A	A	A	A	A	B	-	A	A	B	B	B	A	B	A	A	B	B	B	B	B	A	A	A	B	A	B	B	B	B	B	B	B	A	B	A
3	2A2	wPt-729945	10.66	B	B	A	B	B	B	-	B	A	A	A	A	A	A	A	B	-	A	A	B	B	B	A	B	A	A	B	B	B	B	B	A	A	A	-	A	B	B	B	B	B	B	B	A	B	A
3	2A2	wPt-0071	10.66	B	B	A	B	B	B	A	B	A	A	A	A	A	A	A	B	-	A	A	B	B	B	A	B	A	A	B	B	B	B	B	A	A	A	B	A	B	B	B	B	B	B	B	A	B	A
3	2A2	wPt-7739	12.53	B	B	A	B	B	B	A	B	A	A	A	A	A	A	A	B	A	A	A	A	B	-	A	B	A	A	B	B	B	B	B	A	A	A	B	A	B	B	B	B	B	B	B	A	B	-
3	2A2	wPt-3508	14.47	B	B	A	-	B	B	-	B	A	A	A	A	A	A	A	-	A	A	A	A	B	-	A	B	A	A	B	B	B	B	B	A	A	A	B	A	B	B	A	B	B	B	B	A	B	A
3	2A2	wPt-9586	15.45	B	B	A	B	B	B	-	B	A	A	A	A	B	A	A	A	A	A	A	A	B	B	A	B	A	A	-	B	B	B	B	A	A	A	B	A	B	B	A	B	B	B	B	A	B	A
3	2A2	wPt-9277	22.98	B	A	A	B	B	B	B	A	B	A	A	A	B	A	A	B	A	A	A	A	B	A	A	B	A	A	B	B	B	B	B	A	A	A	B	A	B	B	A	B	B	B	B	A	B	A
3	2A2	wPt-9793	23.88	B	A	A	B	B	B	B	A	B	A	A	A	B	A	A	B	B	A	A	A	B	A	A	B	A	A	B	B	B	B	B	A	A	A	B	A	B	B	A	B	B	B	B	A	B	A
3	2A2	Xgwm526	25.73	B	A	A	B	B	B	B	A	B	A	A	A	B	A	A	A	B	A	A	A	B	A	A	B	A	A	B	B	B	B	B	A	A	A	B	A	B	B	A	B	B	B	B	A	B	A
3	2A2	wPt-7175	72.06	B	B	A	B	B	A	-	B	B	A	A	A	B	A	A	A	A	A	A	A	A	A	A	B	B	B	B	B	B	B	B	B	B	A	A	B	B	B	A	A	A	A	B	A	A	A
3	2A2	wPt-3744	72.06	B	B	A	B	B	A	B	B	B	A	A	A	B	A	A	A	A	A	A	A	A	A	A	B	B	B	B	B	B	B	B	B	B	A	A	B	B	B	A	A	A	A	B	A	A	A
3	2A2	wPt-8328	72.06	B	B	A	B	B	A	B	B	B	A	A	A	B	A	A	A	A	A	A	A	A	A	A	B	B	B	B	B	B	B	B	B	B	A	A	B	B	B	A	A	A	A	B	A	A	A
3	2A2	wPt-6158	75.67	B	B	A	B	B	A	B	B	B	A	A	A	B	A	A	A	A	A	A	A	A	A	A	B	B	B	B	B	B	B	B	B	A	A	A	B	B	B	A	A	A	A	B	A	A	A
3	2A2	wPt-5647	77.49	B	B	A	B	B	A	A	B	B	A	A	A	B	A	A	A	A	A	A	A	A	A	A	B	B	B	B	B	B	B	B	B	A	A	A	B	B	B	A	A	A	A	B	A	A	A
3	2A2	wPt-4197	77.49	B	B	A	B	B	A	A	B	B	A	A	A	B	A	A	A	A	A	A	A	A	A	A	B	B	B	B	B	B	B	B	B	A	A	A	B	B	B	A	A	A	A	B	A	A	A
3	2A2	tPt-1041	77.49	B	B	A	B	B	A	A	B	B	A	A	A	B	A	A	A	A	A	A	A	A	A	A	B	B	B	B	B	B	B	B	B	A	A	A	B	B	B	A	A	A	A	B	A	A	A
3	2A2	wPt-6245	78.4	B	B	A	B	B	A	-	B	B	A	A	A	B	A	A	A	A	A	A	A	A	A	A	B	A	B	B	B	B	B	B	B	A	A	A	B	B	B	A	A	A	A	B	A	A	A
3	2A2	wPt-7187	89.39	B	B	A	B	A	A	B	B	B	A	A	A	B	B	B	A	A	A	A	A	A	A	A	B	A	B	B	B	B	B	B	A	B	A	A	B	B	B	A	A	A	A	B	A	A	A
3	2A2	wPt-4021	89.39	B	B	A	B	A	A	-	B	B	A	A	A	B	B	B	A	A	A	A	A	A	A	A	B	A	B	B	B	B	B	B	A	B	A	A	B	B	B	A	A	A	A	B	A	A	A
3	2A2	wPt-799664	89.39	B	B	A	B	A	A	-	B	B	A	A	A	B	B	B	A	A	A	A	A	A	A	A	B	A	B	B	B	B	B	B	A	B	A	A	B	B	B	A	A	A	A	B	A	A	A
3	2A2	wPt-5839	91.19	B	B	A	B	A	A	B	B	B	A	A	A	B	B	B	A	A	A	B	A	A	A	A	B	A	B	B	B	B	B	B	A	B	A	A	B	B	B	A	A	A	A	B	A	A	A
3	2A2	wPt-9624	91.19	B	B	A	B	A	A	B	B	B	A	A	A	B	B	B	A	A	A	B	A	A	A	A	B	A	B	B	B	B	B	B	A	B	A	A	B	B	B	A	A	A	A	B	A	A	A
3	2A2	wPt-7626	91.19	B	B	A	B	A	A	B	B	B	A	A	A	B	B	B	A	A	A	B	A	A	A	A	B	A	B	B	B	B	B	B	A	B	A	A	B	B	B	A	A	A	A	B	A	A	A
3	2A2	wPt-668033	94.93	B	B	A	B	A	A	-	B	B	A	A	A	B	B	B	A	A	A	A	A	A	A	A	B	A	B	B	B	-	B	A	A	B	A	A	B	B	B	A	A	A	A	A	A	A	A
4	3A	wPt-1340	0	A	A	A	A	A	B	-	B	A	B	-	B	B	B	A	-	B	B	A	B	B	A	A	A	B	A	A	A	A	B	B	B	B	A	-	B	A	A	B	B	B	A	A	A	A	B
4	3A	wPt-0951	29.11	A	B	B	A	B	B	B	A	A	A	B	B	B	B	B	B	B	B	A	B	B	A	A	A	A	A	A	A	A	B	B	B	B	A	A	A	A	A	B	B	B	A	A	A	A	B
4	3A	wPt-2938*	30.04	A	B	B	A	B	B	B	A	A	A	B	B	B	B	B	B	B	B	A	B	B	A	A	A	A	A	A	A	A	B	B	B	B	A	A	A	A	A	B	B	B	A	A	A	A	B
4	3A	wPt-1655*	30.04	A	B	B	A	B	B	B	A	A	A	B	B	B	B	B	B	B	B	A	B	B	A	A	A	A	A	A	A	A	B	B	B	B	A	A	A	A	A	B	B	B	A	A	A	A	B
4	3A	wPt-1688	37.36	A	B	B	A	A	B	B	A	B	A	B	B	B	A	B	-	B	B	A	B	B	A	-	A	A	A	A	A	A	B	B	B	B	A	A	A	A	A	B	B	B	A	A	A	A	B
4	3A	wPt-2478	37.36	A	B	B	A	A	-	B	A	B	A	B	B	B	A	B	-	B	B	A	B	B	A	B	A	A	A	A	A	A	B	B	B	-	A	A	A	A	A	B	B	B	A	A	A	A	B
4	3A	wPt-0797	37.36	A	B	B	A	A	-	B	A	B	A	B	B	B	A	B	-	B	B	A	B	B	A	B	A	A	A	A	A	A	B	B	B	B	A	A	A	A	A	B	B	B	A	A	A	A	B
4	3A	wPt-2810*	39.21	A	B	B	A	A	B	-	A	B	A	B	B	B	A	B	B	-	B	A	B	B	A	B	A	B	A	A	A	A	B	B	B	B	A	A	A	A	A	B	B	B	A	A	A	A	B
4	3A	wPt-0419	39.21	A	B	B	A	A	B	-	A	B	A	B	B	B	A	B	-	-	B	A	B	B	A	B	A	B	A	A	A	A	B	B	B	B	A	A	A	A	A	B	B	B	A	A	A	A	B
4	3A	wPt-0714	39.21	A	B	B	A	A	B	A	A	B	A	B	B	B	A	B	A	A	B	A	B	B	A	B	A	B	A	A	A	A	B	-	B	B	-	A	A	A	A	B	B	B	A	A	A	A	B
5	4A	wPt-7391	0	A	B	A	A	A	A	A	A	B	A	B	A	A	B	B	B	B	A	A	A	B	A	A	A	B	A	B	B	B	A	B	A	B	A	A	B	B	B	B	B	B	B	A	A	-	A
5	4A	wPt-3398	0	A	B	A	A	A	A	A	A	B	A	B	A	A	B	B	B	-	A	A	A	B	A	A	A	B	A	B	B	B	A	B	A	B	A	A	B	B	B	B	B	B	B	A	A	B	A
5	4A	Xwmc420	1.8	A	B	A	A	A	A	A	A	B	A	B	A	A	B	B	A	B	A	A	A	B	A	A	A	B	A	B	B	B	A	B	A	B	A	A	B	B	B	B	B	B	B	A	A	B	A
5	4A	Xgwm610	5.41	A	B	A	A	A	A	A	A	B	A	B	A	A	B	B	A	A	A	A	A	B	A	A	A	B	A	B	B	A	B	B	A	B	A	A	B	B	B	B	B	B	B	A	B	B	A
5	4A	wPt-731639	24.85	A	B	A	A	B	B	-	A	B	A	B	B	A	B	B	A	A	A	A	A	B	A	A	A	B	A	B	B	A	B	B	A	B	A	A	B	B	B	B	-	B	B	A	B	B	A
5	4A	rPt-8568	24.85	A	B	A	A	B	B	B	A	B	A	B	B	A	B	B	A	A	A	A	A	B	A	A	A	B	A	B	B	A	B	B	A	B	A	A	B	B	B	B	-	B	B	A	B	B	A
5	4A	wPt-4660	42.18	A	B	B	B	B	B	B	A	B	B	B	B	A	B	B	A	-	B	A	B	B	A	A	A	B	A	B	A	B	B	A	B	A	A	A	B	B	B	B	B	B	B	A	B	B	A
5	4A	wPt-3435	44	A	B	B	B	B	B	A	A	B	B	B	B	A	B	B	A	-	B	A	B	B	A	A	A	B	A	B	A	B	B	A	B	A	A	A	B	B	B	B	A	B	B	A	B	B	A
5	4A	wPt-7355	44	A	B	B	B	B	B	A	A	-	B	B	B	A	B	B	A	-	B	A	B	B	A	A	A	B	A	-	A	B	B	A	B	A	-	A	B	B	B	B	A	B	B	A	B	B	A
5	4A	Xwmc468	45.98	A	B	B	B	B	B	A	A	B	B	B	B	A	B	B	A	A	B	A	B	B	A	A	A	B	A	B	A	B	B	A	B	A	B	A	B	B	-	B	A	B	B	A	B	-	A
5	4A	wPt-0162	59.65	A	B	B	B	B	-	B	B	A	B	B	A	A	B	B	B	A	A	A	B	B	A	A	A	B	A	B	A	B	B	A	A	A	B	A	B	B	-	B	B	B	B	B	B	B	A
5	4A	wPt-800509	81.97	A	A	B	B	B	B	B	B	A	A	B	A	A	B	B	B	A	A	A	A	-	A	A	A	B	A	A	A	A	B	B	A	A	B	A	B	A	A	-	B	B	B	B	B	B	A
5	4A	wPt-2247	82.92	A	A	B	-	B	B	-	B	A	A	B	A	A	B	B	B	A	A	A	A	B	A	A	A	B	A	A	A	A	B	B	A	A	B	A	B	A	A	B	-	B	B	B	B	B	A
5	4A	wPt-0817	84.78	A	A	B	B	B	B	B	B	A	A	B	A	A	B	B	A	A	A	A	A	B	A	A	A	B	A	A	A	A	B	B	A	A	B	A	B	A	A	B	B	B	B	B	B	B	A
5	4A	wPt-6997	86.68	A	A	B	B	B	B	A	B	A	A	B	A	-	B	B	A	A	A	A	A	B	A	A	A	B	A	A	A	A	B	B	A	A	B	-	B	A	A	B	A	B	B	B	B	B	-
5	4A	wPt-3810	87.66	A	A	B	B	B	B	A	B	A	A	B	A	A	B	B	A	A	A	A	A	B	A	A	A	B	A	A	A	A	B	B	A	A	-	A	B	A	A	B	A	B	B	B	B	B	A
5	4A	wPt-9414	93.46	A	A	B	B	A	B	A	B	A	A	B	A	A	B	A	A	A	A	A	A	-	A	A	B	B	A	A	A	A	B	A	A	B	B	A	-	A	A	B	A	B	B	B	B	B	A
5	4A	wPt-5857	93.46	A	A	B	B	A	B	-	B	A	A	B	A	-	B	A	A	A	A	-	A	-	-	-	B	B	A	A	A	A	B	A	A	B	B	A	B	A	A	B	A	B	B	B	B	B	A
5	4A	wPt-3655	100.37	A	A	B	B	B	B	A	A	A	A	B	A	A	B	A	A	-	-	-	A	B	A	A	B	B	A	A	A	A	B	B	A	B	B	A	B	A	A	B	A	B	B	B	B	B	A
5	4A	wPt-4645	114.31	A	A	B	A	-	B	A	A	A	A	B	A	A	B	A	A	A	A	B	B	B	A	A	B	B	A	A	A	A	B	B	A	B	B	A	B	B	A	B	-	B	B	B	B	B	A
5	4A	wPt-9833	114.31	A	A	B	A	B	B	-	A	-	A	B	A	A	B	A	-	A	A	B	B	B	A	A	B	B	A	A	A	A	B	B	A	B	B	A	B	B	A	B	B	B	B	B	B	B	A
5	4A	wPt-5543	120.4	A	A	A	A	A	B	B	A	A	A	B	A	A	B	A	B	A	A	B	B	B	A	A	B	B	A	A	A	A	B	B	A	B	B	A	-	B	A	-	B	B	B	B	B	B	A
5	4A	wPt-671707	121.37	A	A	A	A	A	B	-	A	A	A	B	A	A	B	A	B	A	A	B	B	B	A	A	B	B	A	A	A	A	B	B	A	B	B	A	B	B	A	B	B	B	B	B	B	B	A
5	4A	wPt-4596	122.32	A	A	A	A	A	B	-	A	-	A	B	A	A	B	A	A	A	A	B	B	B	A	A	B	B	A	A	A	A	B	B	A	B	B	A	B	B	A	B	B	B	B	B	B	B	A
5	4A	wPt-3349	143.72	A	A	A	A	A	A	-	A	A	A	B	B	A	A	A	A	A	A	B	B	A	A	A	A	B	A	A	B	B	B	A	A	B	B	A	B	B	A	-	A	A	B	B	B	B	B
5	4A	wPt-2982	144.65	A	A	A	A	A	A	-	A	A	A	B	B	A	A	A	A	A	A	B	B	A	A	A	A	B	A	A	B	B	B	A	A	B	B	A	B	B	A	-	A	A	B	B	B	B	B
5	4A	wPt-3150	144.65	A	A	A	A	A	A	A	A	A	A	B	B	A	A	A	A	A	A	B	B	A	A	A	A	B	A	A	B	B	B	A	A	-	B	A	-	B	A	A	A	A	B	B	B	B	B
5	4A	wPt-730913	146.52	A	A	A	A	A	A	A	A	A	A	B	B	A	A	A	A	A	A	B	B	A	A	A	A	B	A	A	B	B	B	A	A	B	B	A	B	B	A	A	A	A	B	B	B	B	B
5	4A	wPt-2780	147.5	A	A	A	A	A	A	-	A	A	A	B	B	A	A	A	A	A	A	B	B	A	A	A	A	B	A	A	B	B	B	A	A	B	B	A	-	B	A	A	A	A	B	-	B	B	B
5	4A	wPt-666551	148.47	A	A	A	A	A	A	B	A	A	A	B	B	A	A	A	A	A	A	B	B	A	A	A	A	B	A	A	B	B	B	A	A	B	B	A	B	B	A	A	A	A	B	B	B	B	B
5	4A	wPt-3506	148.47	A	A	A	A	A	A	B	A	A	A	B	B	A	A	A	A	A	A	B	B	A	A	A	A	B	A	A	B	B	B	A	A	B	B	A	B	B	A	A	A	A	B	B	B	B	B
5	4A	wPt-7354	148.47	A	A	A	A	A	A	B	A	A	A	B	B	A	A	A	A	A	A	B	B	A	A	A	A	B	A	A	B	B	B	A	A	B	B	A	B	B	A	A	A	A	B	B	B	B	B
5	4A	wPt-4241	150.38	A	A	A	A	A	A	B	A	-	-	B	B	A	A	A	A	A	A	B	B	-	A	A	A	B	A	A	B	B	B	A	A	B	B	A	B	B	A	A	A	A	B	B	B	B	B
5	4A	wPt-3095	151.4	A	A	A	A	A	A	A	A	A	A	B	B	A	A	A	A	A	A	B	B	A	A	A	A	B	A	A	B	B	B	A	A	B	-	A	B	B	A	A	A	A	B	B	B	B	B
5	4A	wPt-0992*	158.74	A	A	A	A	A	A	A	A	A	A	A	B	A	A	A	A	A	A	B	B	A	A	B	A	-	A	A	B	B	B	A	A	B	B	A	B	B	A	A	A	A	B	B	B	-	B
5	4A	wPt-0764	162.59	A	A	A	A	A	B	B	A	A	A	A	B	A	A	A	A	A	A	B	B	A	A	B	A	B	A	A	B	B	B	A	A	B	B	A	B	B	A	A	A	A	B	B	B	B	B
5	4A	wPt-8657	162.59	A	A	A	A	A	B	B	A	A	A	A	B	A	A	A	A	A	A	B	B	A	A	B	A	B	A	A	B	B	B	A	A	B	B	A	-	B	A	A	A	A	B	B	B	B	B
5	4A	wPt-5172	162.59	A	A	A	A	A	B	B	A	A	A	A	B	A	A	A	A	A	A	B	B	A	A	B	A	B	A	A	B	B	B	A	A	B	B	A	B	B	A	A	A	A	B	B	B	B	B
5	4A	wPt-0763	162.59	A	A	A	A	A	B	B	A	A	A	A	-	A	A	A	A	A	A	B	B	A	A	B	A	-	A	A	B	B	B	A	A	B	B	A	B	-	A	A	A	A	B	B	B	B	B
5	4A	wPt-731166	162.59	A	A	A	A	A	B	B	A	A	A	A	B	-	A	A	A	A	A	B	B	A	A	B	A	-	A	-	B	B	B	A	A	B	B	A	B	B	A	A	A	A	B	B	B	B	B
5	4A	wPt-731374	164.56	A	A	A	A	A	B	B	A	A	A	A	B	A	A	A	A	A	A	B	B	A	-	B	A	B	A	B	B	B	B	A	A	B	B	A	B	B	A	A	A	A	B	B	B	-	B
5	4A	wPt-672107	164.56	A	A	A	A	A	B	B	A	A	A	A	B	A	A	A	A	A	A	B	B	A	A	B	A	B	A	B	B	B	B	A	A	B	B	A	B	B	A	A	A	A	B	-	B	B	B
5	4A	wPt-742056	164.56	A	A	A	A	A	B	B	A	-	A	A	B	A	A	A	A	A	A	B	B	A	A	B	A	B	A	B	B	B	B	A	A	B	B	A	B	B	A	A	A	A	B	B	B	B	B
5	4A	rPt-0238	167.26	A	A	A	A	A	B	B	A	A	A	A	B	A	A	A	A	A	A	B	B	A	A	B	A	B	A	A	B	B	B	A	A	B	B	A	-	B	A	A	A	A	B	B	B	B	B
5	4A	wPt-4487	168.21	A	A	-	A	A	B	B	A	A	A	A	B	A	A	A	A	A	A	B	B	A	A	B	A	B	A	A	B	B	B	A	A	B	B	A	-	B	A	A	A	A	B	B	B	B	B
5	4A	rPt-7987	168.21	A	A	-	A	A	B	B	A	-	A	A	B	A	A	A	A	A	A	B	B	A	A	B	A	B	A	A	B	B	B	A	A	B	B	A	B	B	A	A	A	A	B	B	B	B	B
5	4A	Xwmc313	181.61	A	A	A	A	A	B	B	A	A	A	A	B	A	A	A	A	A	A	B	B	A	A	B	A	B	A	A	B	B	B	A	A	A	B	A	B	B	A	A	A	A	B	B	B	A	B
6	5A1	wPt-3509	0	A	A	B	B	B	A	B	B	A	B	B	B	A	A	B	A	-	B	A	B	A	A	A	B	B	B	B	B	B	B	B	A	A	A	A	A	B	B	A	B	A	A	B	A	A	B
6	5A1	wPt-5588	1.91	A	A	B	B	B	A	B	B	A	B	B	B	A	A	B	B	-	B	A	B	-	A	A	B	B	B	B	B	B	B	B	A	A	A	A	A	B	B	A	-	A	A	B	B	A	B
6	5A1	wPt-0293	11.74	A	A	B	B	B	A	B	B	B	B	B	B	A	A	A	-	B	B	A	B	A	A	A	A	B	B	B	B	B	B	B	A	A	A	A	A	B	B	A	B	A	B	B	B	B	B
6	5A1	wPt-5309	11.74	A	A	B	B	B	A	B	B	B	B	B	B	A	A	A	B	-	B	A	B	A	A	A	A	B	B	B	B	B	B	B	A	A	A	A	A	B	B	A	B	A	B	B	B	B	B
6	5A1	wPt-1612	11.74	A	A	B	B	B	A	B	B	B	B	B	B	A	A	A	-	B	B	A	B	A	A	A	A	B	B	B	B	B	B	B	A	A	A	A	A	B	B	A	B	A	B	B	B	B	B
6	5A1	wPt-2329	11.74	A	A	B	B	B	A	B	B	B	B	B	B	A	A	A	A	B	B	A	B	A	A	A	A	B	B	B	B	B	B	B	A	A	A	A	A	B	B	A	B	A	B	B	B	B	B
6	5A1	wPt-3492	14.63	A	A	B	B	B	A	-	B	-	B	B	B	A	A	A	A	B	B	A	B	A	A	A	A	B	B	B	B	B	B	B	A	A	A	A	-	B	B	A	A	-	B	-	B	B	B
6	5A1	wPt-1712	17.66	A	B	-	B	B	A	-	B	B	B	B	B	-	A	A	B	B	B	A	B	A	A	A	A	B	B	-	B	B	B	B	A	A	B	A	A	B	B	A	-	A	B	B	B	B	B
6	5A1	wPt-8086	18.77	A	B	-	B	B	A	B	B	B	-	-	B	A	A	A	B	B	B	A	-	A	A	A	A	-	-	B	B	-	B	-	A	A	B	A	A	-	B	A	A	A	B	B	B	B	B
6	5A1	wPt-2646	26.44	A	B	B	B	B	A	B	B	B	B	-	B	A	A	A	B	-	B	A	B	B	A	A	A	B	-	B	B	-	A	A	A	A	B	A	B	-	-	A	B	A	B	B	B	B	B
7	5A2	wPt-8262	0	B	A	A	A	B	A	B	A	A	A	A	A	A	B	A	B	A	A	A	A	B	B	B	A	B	A	A	B	A	B	B	B	A	A	B	A	A	B	B	A	A	B	B	A	B	A
7	5A2	tPt-6495	29.57	B	A	B	A	B	A	A	B	A	A	A	A	B	B	A	B	A	A	A	A	B	A	B	B	A	A	B	B	A	A	B	B	A	A	A	A	A	B	A	B	A	A	A	A	A	A
7	5A2	tPt-4184	29.57	B	A	B	A	B	A	A	B	A	A	A	A	B	B	A	B	A	A	A	A	B	A	B	B	A	A	B	B	A	A	B	B	A	A	A	A	A	B	A	B	A	A	A	A	A	A
8	6A1	wPt-0495	0	B	B	A	A	B	A	A	A	-	B	-	B	-	B	-	A	B	B	-	B	B	-	A	B	B	A	A	B	B	B	A	A	B	A	B	-	-	A	A	A	B	A	A	A	-	A
8	6A1	wPt-4017	2.15	B	B	A	A	B	A	A	A	A	B	B	B	-	B	A	A	B	B	-	B	-	A	-	B	B	A	A	B	B	B	A	A	B	A	B	A	A	A	A	A	B	A	A	A	A	A
8	6A1	wPt-7754	3.07	B	B	A	A	B	A	A	A	A	B	B	B	A	B	A	A	B	B	A	B	A	A	A	A	B	A	A	B	B	B	A	A	B	A	B	A	A	A	A	A	B	A	A	A	A	A
8	6A1	wPt-4016	3.07	B	B	-	A	B	A	A	A	A	B	B	B	A	B	A	A	B	B	A	B	A	A	A	A	B	A	A	B	B	B	A	A	B	A	B	A	A	A	A	A	B	A	-	A	A	A
8	6A1	wPt-6520	3.07	B	B	-	A	B	A	A	A	A	B	B	B	A	B	A	A	B	B	A	B	A	A	A	A	B	A	A	B	B	B	A	A	B	A	B	A	A	A	A	A	B	A	A	A	A	A
8	6A1	wPt-729877	3.99	B	B	A	A	B	A	A	A	-	B	B	B	A	B	A	A	B	B	A	B	A	A	A	A	B	A	A	B	B	B	A	A	B	A	B	A	A	A	A	-	B	A	A	A	A	A
8	6A1	wPt-3468	3.99	B	B	A	A	B	A	A	A	A	B	B	B	A	B	A	A	-	B	A	B	A	A	A	A	B	A	A	B	B	B	A	A	B	A	B	A	A	A	A	-	B	A	A	A	A	A
8	6A1	wPt-731054	3.99	B	B	A	A	B	A	A	A	-	B	B	-	A	B	A	A	B	B	A	B	A	A	A	A	B	A	A	B	B	B	A	A	B	A	B	A	A	A	A	B	B	A	A	A	A	A
8	6A1	wPt-1664	4.9	B	B	A	A	B	A	A	A	A	B	B	B	A	B	A	A	B	B	A	B	A	A	A	A	B	A	A	B	B	B	A	A	B	A	B	A	A	A	A	-	B	A	A	A	A	A
8	6A1	wPt-732075	4.9	B	B	A	A	B	A	A	A	A	B	B	B	A	B	A	A	B	B	A	B	A	A	A	A	B	A	A	B	B	B	A	A	B	A	B	A	A	A	A	A	B	A	A	A	A	A
8	6A1	wPt-9382	4.9	B	B	A	A	B	A	A	A	A	B	B	B	A	B	A	A	B	B	A	B	A	-	A	A	B	A	A	B	B	B	A	A	B	A	B	A	A	A	A	-	B	A	A	A	A	A
8	6A1	wPt-4907	4.9	B	B	A	A	B	A	A	A	A	B	B	B	A	B	A	A	B	B	A	B	A	A	A	A	B	A	A	B	B	B	A	A	B	A	B	A	A	A	A	B	B	A	A	A	A	A
8	6A1	wPt-9687	5.81	B	B	A	A	B	A	A	A	A	B	B	B	A	B	A	A	B	B	A	B	A	A	A	A	B	A	A	B	B	B	A	A	B	A	B	A	A	A	A	B	B	A	A	A	A	A
8	6A1	wPt-0562	6.77	B	B	A	A	B	A	A	A	A	B	B	B	A	B	A	A	-	B	A	B	A	A	A	A	B	A	A	B	B	B	A	A	B	A	B	A	A	A	A	B	B	A	A	A	-	A
8	6A1	wPt-730591	7.69	B	B	A	A	B	A	A	A	A	B	B	B	A	B	A	A	A	B	A	B	A	A	A	A	B	A	A	B	B	B	A	A	B	A	B	A	A	A	A	A	B	A	A	A	A	A
8	6A1	wPt-732683	7.69	B	B	A	A	B	A	A	A	A	B	B	B	A	B	A	A	A	B	A	B	A	A	A	A	B	A	-	B	B	B	A	A	B	A	B	A	A	A	A	A	B	A	A	A	A	A
8	6A1	wPt-0864	7.69	B	B	A	A	B	A	A	A	-	B	B	B	A	B	A	A	A	B	A	B	A	A	A	A	B	A	A	B	B	B	A	A	B	A	B	A	A	A	A	A	B	A	-	A	A	A
8	6A1	wPt-2636	7.69	B	B	A	A	B	A	A	A	A	B	B	B	A	B	A	A	A	B	A	B	A	A	A	A	B	A	A	B	B	B	A	A	B	A	B	A	A	A	A	A	B	A	A	A	A	A
8	6A1	wPt-4270	7.69	B	B	A	A	B	A	-	A	A	-	B	B	A	B	-	A	A	B	-	B	A	-	A	A	B	A	A	B	B	B	-	A	B	-	B	A	A	A	A	A	B	A	A	A	A	A
8	6A1	wPt-4589	7.69	B	B	A	A	B	A	A	A	A	B	B	B	A	B	A	A	A	B	A	B	A	A	A	A	B	A	A	B	B	B	A	A	B	A	B	A	A	A	A	A	B	A	A	A	A	A
8	6A1	wPt-5652	9.51	B	B	A	A	B	A	A	A	A	B	B	B	A	B	A	A	-	B	A	B	A	A	A	A	B	A	A	B	-	B	A	A	B	A	B	A	A	A	A	-	B	A	A	A	A	A
8	6A1	wPt-733322	9.51	B	B	A	A	B	A	A	A	A	B	-	B	A	B	A	A	B	B	A	B	A	A	A	A	B	A	A	B	A	B	A	A	B	A	B	A	A	A	A	B	B	A	A	A	A	A
8	6A1	wPt-6904	9.51	B	B	A	A	B	A	A	A	A	B	B	B	A	B	A	A	B	B	A	B	A	A	A	A	B	A	A	B	A	B	A	A	B	A	B	A	A	A	A	B	B	A	A	A	A	A
8	6A1	tPt-0877	9.51	B	B	A	A	B	A	A	A	A	B	B	B	A	B	A	A	B	B	A	B	A	A	A	A	B	A	A	B	A	B	A	A	B	A	B	A	A	A	A	B	B	A	A	A	A	A
8	6A1	wPt-741290	9.51	B	B	A	A	B	A	A	A	A	B	B	B	A	B	A	A	B	B	A	B	A	A	A	A	B	A	A	B	A	B	A	A	B	A	B	A	A	A	A	B	B	A	A	A	A	A
8	6A1	wPt-671855	9.51	B	B	A	A	B	A	A	A	A	B	B	B	A	B	A	A	B	B	A	B	A	A	A	A	B	A	A	B	A	B	A	A	B	A	B	A	A	A	A	B	B	A	A	A	A	A
8	6A1	wPt-667405	9.51	B	B	A	A	-	A	A	A	A	B	B	B	A	B	A	A	B	B	A	B	A	A	A	A	-	A	A	B	A	B	A	A	B	A	B	A	A	A	A	B	B	A	A	A	A	A
8	6A1	wPt-666574	9.51	B	B	A	A	B	A	A	A	A	B	B	B	A	B	A	A	B	B	A	B	A	A	A	A	B	A	A	B	A	B	A	A	B	A	B	A	A	A	A	B	B	A	A	A	A	A
8	6A1	wPt-734157	9.51	B	B	A	A	B	A	A	A	A	B	B	B	A	B	A	A	B	B	A	B	A	A	A	A	B	A	A	B	A	B	A	A	B	A	B	A	A	A	A	B	B	A	A	A	A	A
8	6A1	wPt-731842	11.31	B	B	A	A	B	A	A	A	A	B	B	B	A	B	A	A	-	B	A	B	A	A	A	A	B	A	A	B	A	B	A	A	B	A	B	A	A	A	A	A	B	A	A	A	A	A
8	6A1	wPt-3524	11.31	B	B	A	A	B	A	A	A	A	B	B	B	A	B	A	A	A	B	A	B	A	A	A	A	B	A	A	B	A	B	A	A	B	A	B	A	A	A	A	A	B	A	A	A	A	A
8	6A1	wPt-9679	11.31	B	B	A	A	B	A	A	A	A	B	B	B	A	B	A	A	A	B	A	B	A	A	A	A	B	A	A	B	A	B	-	A	B	-	B	A	-	A	-	A	B	A	A	A	A	A
8	6A1	wPt-7027	11.31	B	B	A	A	B	A	A	A	A	B	B	B	A	B	A	A	-	B	A	B	A	A	A	A	B	A	A	B	A	B	A	A	B	A	B	A	A	A	A	A	B	A	A	A	A	A
8	6A1	rPt-9065	11.31	B	B	A	A	B	A	A	A	A	B	B	B	A	B	A	A	-	B	A	B	A	A	A	A	B	A	A	B	A	B	A	A	B	A	B	A	A	A	A	A	B	A	A	A	A	A
8	6A1	wPt-731934	11.31	B	B	A	A	B	A	A	A	A	B	B	B	A	B	A	A	A	B	A	B	A	A	A	A	B	A	A	B	A	B	A	A	B	A	B	A	A	A	A	A	B	A	A	A	A	A
8	6A1	tPt-2833	11.31	B	B	A	A	B	A	A	A	A	B	B	B	A	B	A	A	-	B	A	B	A	A	A	A	B	A	A	B	A	-	A	A	B	A	B	A	A	A	A	A	B	A	A	A	A	A
8	6A1	wPt-7616	11.31	B	B	-	A	B	A	A	A	A	B	B	B	A	B	A	A	-	B	A	B	A	-	A	A	B	A	A	B	A	B	A	A	B	A	B	A	A	A	A	A	B	A	A	A	A	A
8	6A1	wPt-665036	28.11	B	B	B	A	B	A	A	B	A	B	A	B	A	B	A	A	A	B	A	B	A	A	A	A	B	A	A	B	A	B	B	B	B	A	B	A	B	A	B	A	B	A	B	A	A	B
8	6A1	wPt-4681	29.01	B	B	B	A	B	A	A	B	A	B	A	B	A	B	A	A	B	B	A	-	A	A	A	A	B	A	A	B	A	B	B	B	B	A	B	A	B	A	B	A	B	A	B	A	A	B
8	6A1	wPt-9113	29.01	B	B	B	A	B	A	A	B	A	B	A	B	A	B	A	A	B	B	A	B	A	A	A	A	B	A	A	B	A	B	B	B	B	A	B	A	B	A	-	A	B	A	B	A	A	B
9	6A2	Xbarc3	0	A	A	B	A	B	B	B	B	B	B	A	A	A	A	B	A	-	A	A	B	A	A	B	B	A	B	A	B	-	A	B	A	A	A	B	B	B	A	B	B	A	A	B	B	B	B
9	6A2	Xgwm356	13.01	B	A	B	A	A	B	B	B	A	B	A	A	A	A	B	A	-	B	A	B	A	A	B	B	A	B	A	A	-	A	B	A	A	A	B	A	B	A	B	B	A	A	B	B	B	B
9	6A2	wPt-2014	25.53	B	A	B	B	A	B	B	B	A	B	A	B	A	A	B	A	A	B	A	B	A	A	B	B	A	B	A	A	A	B	B	A	A	A	B	A	A	B	B	-	A	A	B	B	-	B
9	6A2	Xwmc553	27.4	B	B	B	B	A	B	B	B	-	B	A	B	-	A	B	A	A	B	A	B	A	A	B	B	A	B	A	A	A	B	B	A	A	A	B	A	A	B	B	B	A	A	B	B	B	B
9	6A2	Xgwm570	36.51	B	A	B	B	A	B	B	A	-	B	A	B	-	A	B	A	A	B	A	A	A	B	B	B	A	B	A	A	A	B	B	A	A	A	B	A	A	B	B	B	A	A	B	B	B	B
10	6A3	wPt-729904	0	A	B	A	B	A	-	A	A	A	A	A	B	A	-	A	B	B	B	A	A	B	B	A	A	A	B	A	B	A	B	A	B	A	B	B	B	A	B	A	B	A	B	B	A	B	A
10	6A3	wPt-667562	1	A	B	A	B	A	A	A	A	A	A	A	B	A	-	A	B	B	B	A	A	B	B	A	A	-	B	A	B	A	B	A	B	A	B	B	B	A	B	A	B	A	B	B	A	B	A
10	6A3	wPt-734140	2.92	A	B	A	B	A	A	A	A	A	-	A	B	A	A	A	B	B	B	A	A	A	B	A	A	A	B	A	B	A	B	A	B	A	B	B	B	A	B	A	A	A	B	B	A	B	A
10	6A3	wPt-6829	2.92	A	B	A	B	A	A	A	A	A	-	A	-	A	A	A	B	B	B	A	A	A	-	A	A	A	B	A	B	A	B	A	B	A	B	B	B	A	B	A	A	A	B	B	A	B	A
10	6A3	wPt-8954	2.92	A	B	A	B	A	A	A	A	A	A	A	B	A	-	A	B	B	B	A	A	A	B	A	A	A	B	A	B	A	B	A	B	A	-	B	B	A	B	A	A	A	B	B	A	B	A
10	6A3	wPt-733051	4.79	A	B	A	B	A	A	A	A	A	A	A	B	A	A	A	B	B	B	A	A	B	B	A	A	A	B	A	B	A	B	A	B	A	B	B	B	A	B	A	B	A	B	B	A	B	A
10	6A3	wPt-1661	4.79	A	B	A	B	A	A	A	A	A	A	A	B	A	A	A	B	B	B	A	A	B	B	A	A	A	B	A	B	A	B	A	B	A	B	B	B	A	B	A	B	A	B	B	A	B	A
10	6A3	wPt-730629	4.79	A	B	A	B	A	A	A	A	A	A	A	B	A	A	A	B	B	B	A	A	B	B	A	A	A	B	A	B	A	B	A	B	A	B	B	B	A	B	A	B	A	B	-	A	B	A
10	6A3	wPt-732324	4.79	A	B	A	B	A	A	A	A	A	A	A	B	A	A	A	B	B	B	A	A	B	B	A	A	A	B	A	B	A	B	A	B	A	B	B	B	A	B	A	B	A	B	B	A	B	A
10	6A3	wPt-666494	4.79	A	B	A	B	A	A	A	A	A	A	A	B	A	A	A	-	B	B	A	A	B	B	A	A	A	B	A	B	A	B	A	B	A	B	B	B	A	B	A	B	A	B	B	A	B	A
10	6A3	tPt-3786	4.79	A	B	A	B	A	A	A	A	A	A	A	B	A	A	A	-	B	B	A	A	B	-	A	A	A	B	A	B	A	B	A	B	A	B	B	B	A	B	A	B	A	B	B	A	B	A
10	6A3	wPt-731524	4.79	A	B	A	B	A	A	A	A	A	A	A	B	A	A	A	B	B	B	A	A	B	B	A	A	A	B	A	B	A	B	A	B	A	B	B	B	A	B	A	B	A	B	B	A	B	A
10	6A3	wPt-741026	4.79	A	B	A	-	A	A	A	A	A	A	A	B	A	A	A	B	B	B	A	A	B	B	A	A	-	B	A	B	A	B	A	B	A	B	B	B	A	B	A	B	A	B	B	A	B	-
10	6A3	wPt-8124	4.79	A	B	A	B	A	A	A	A	A	A	A	B	A	A	A	A	B	B	A	A	B	B	A	A	-	B	A	B	A	B	A	B	A	B	B	B	A	B	A	B	A	B	B	A	B	A
10	6A3	wPt-7204	4.79	A	B	A	B	A	A	A	A	A	A	A	B	A	A	A	B	B	B	A	A	B	B	A	A	A	B	A	B	A	B	A	B	A	B	B	B	A	B	A	B	A	B	B	A	B	A
10	6A3	wPt-734345	4.79	A	B	A	B	A	A	A	A	A	-	A	B	A	A	A	B	B	B	A	A	B	B	-	A	A	B	A	B	A	B	A	B	A	B	B	-	A	B	A	B	A	B	B	A	B	A
10	6A3	tPt-6661	4.79	A	B	A	B	A	A	A	A	A	A	A	B	A	A	A	B	B	B	A	A	B	B	A	A	A	B	A	B	A	B	A	B	A	B	B	B	A	B	A	B	A	B	B	A	B	A
10	6A3	wPt-4145	4.79	A	B	A	B	A	A	A	A	A	A	A	B	A	A	A	-	B	B	A	A	B	B	A	A	A	B	A	B	A	B	A	B	A	B	B	B	A	B	A	B	A	B	B	A	B	A
10	6A3	wPt-743435	4.79	A	B	A	B	A	A	A	A	A	A	A	B	A	A	A	A	B	B	A	A	B	B	A	A	A	B	A	B	A	B	A	B	A	B	B	B	A	B	A	B	A	B	B	A	B	A
10	6A3	wPt-667607	8.65	A	B	-	B	A	A	A	A	A	A	A	B	-	-	A	A	B	B	A	-	B	B	A	A	A	B	A	B	A	B	A	B	A	B	B	B	A	B	A	B	-	B	B	A	B	B
10	6A3	wPt-9976	8.65	A	B	-	B	A	A	A	A	A	-	A	B	-	-	A	-	B	B	A	-	B	B	A	A	A	B	A	B	A	B	A	B	A	B	B	B	A	B	A	B	B	B	B	A	B	B
11	7A1	wPt-7034	0	A	B	B	A	B	B	A	A	A	B	B	A	B	B	A	A	A	A	B	A	B	A	B	B	B	B	A	B	A	B	A	B	A	A	A	B	A	A	A	B	B	B	B	A	B	A
11	7A1	wPt-9207	1.8	A	B	B	A	B	B	B	A	A	B	B	A	B	B	A	B	A	A	B	A	B	A	B	B	B	B	A	B	A	B	A	B	A	A	A	B	A	A	A	B	B	B	B	A	B	A
11	7A1	wPt-9496	20.44	A	-	B	A	B	B	-	A	A	B	B	-	B	B	A	B	A	A	A	A	B	A	B	B	A	B	A	B	A	A	-	-	B	B	A	-	B	A	A	B	B	B	B	B	B	A
11	7A1	wPt-4617****	30.03	A	-	B	A	B	B	-	-	A	B	B	-	B	B	-	B	A	A	A	A	B	A	B	B	A	B	B	B	-	A	-	-	B	B	A	B	B	A	-	B	B	B	B	B	B	B
12	7A2	wPt-4051	0	A	B	A	B	B	A	A	B	B	A	A	A	B	B	A	A	-	B	A	A	B	A	A	B	B	A	A	B	A	A	B	B	A	A	A	-	B	A	B	B	B	A	A	A	A	B
12	7A2	wPt-3425	0.92	A	B	-	B	B	A	A	B	B	A	A	A	B	B	A	A	A	B	A	A	B	A	A	B	B	A	A	B	A	A	B	B	A	A	A	B	B	A	B	B	B	A	A	A	A	B
12	7A2	wPt-4731	11.66	A	B	A	B	B	A	A	B	B	B	A	A	B	B	A	A	-	B	A	-	A	A	A	B	-	A	A	B	A	A	B	B	A	-	-	B	B	B	B	B	A	B	A	A	-	B
12	7A2	Xgwm130	45.58	B	B	A	A	B	B	A	B	B	B	A	B	B	A	A	A	B	B	A	A	A	B	B	B	B	B	A	B	A	B	B	A	A	A	A	B	B	B	B	B	A	B	A	A	A	B
12	7A2	Xbarc127	49.19	A	B	A	A	B	B	A	-	B	B	A	B	B	A	A	A	B	B	A	A	A	B	B	B	B	B	A	B	B	B	B	A	A	A	A	B	A	A	B	B	A	B	A	A	A	B
12	7A2	wPt-1163	52.1	A	B	A	A	B	B	A	B	-	B	A	B	B	A	A	A	B	B	A	A	A	B	B	B	B	B	A	B	-	B	B	A	A	A	A	B	A	-	B	A	A	A	A	A	-	-
12	7A2	wPt-744074	57.07	A	B	A	A	-	B	A	B	B	B	A	B	B	A	A	-	B	B	A	A	A	B	B	B	B	B	A	B	A	B	A	A	A	A	A	B	A	A	B	A	A	A	A	A	-	A
13	7A3	xcfa2257	0	A	A	A	B	B	-	B	B	A	A	B	A	B	A	B	A	A	B	B	B	B	A	A	B	A	A	A	A	B	B	B	B	B	B	A	B	B	B	A	B	A	B	A	A	B	A
13	7A3	wPt-0551	13.14	B	A	A	B	B	A	A	B	A	A	B	A	B	A	B	A	A	B	B	B	B	A	A	B	B	A	A	B	B	B	B	B	B	B	A	B	B	B	A	B	A	B	A	A	B	A
13	7A3	wPt-7763	13.14	B	A	A	B	B	A	A	B	A	A	B	A	B	A	B	A	-	B	B	B	B	A	A	B	B	A	-	B	B	B	B	B	B	B	A	B	B	B	A	B	A	B	A	A	B	A
13	7A3	wPt-7947	14.04	B	A	A	B	B	A	B	B	A	-	B	A	B	A	B	A	B	B	B	B	B	A	A	B	B	A	A	B	B	B	B	B	B	B	A	B	B	B	A	B	A	B	A	A	B	A
13	7A3	wPt-2501	14.04	B	A	A	B	B	A	B	B	A	A	B	A	B	A	B	A	B	B	B	B	B	A	A	B	B	A	A	B	B	B	B	B	B	B	A	B	B	B	A	B	A	B	A	A	B	A
13	7A3	wPt-9813	14.04	B	A	A	B	B	A	B	B	A	A	B	A	B	A	B	A	B	B	B	B	B	A	A	B	B	A	A	B	B	B	B	B	B	B	A	B	B	B	A	B	A	B	A	A	B	A
13	7A3	wPt-0494	14.04	B	A	A	B	B	A	B	B	A	A	B	A	B	A	B	A	B	B	B	B	B	A	A	B	B	A	A	B	B	B	B	B	B	B	A	B	B	B	A	B	A	B	A	A	B	A
13	7A3	wPt-1601	17.59	B	A	A	B	B	A	B	B	A	A	B	A	B	A	B	A	B	B	B	B	B	A	A	B	A	B	A	B	B	B	B	B	B	B	A	B	B	B	A	B	A	B	A	A	B	A
13	7A3	wPt-3004	23.11	B	A	A	B	B	A	A	B	A	A	B	A	B	A	B	A	-	B	B	B	B	A	A	B	A	B	A	B	B	B	A	B	B	B	A	B	B	B	A	B	A	B	A	A	B	A
13	7A3	wPt-744897	26.82	B	A	A	B	B	A	A	B	-	A	B	A	B	A	B	A	-	B	B	B	B	A	A	B	A	A	A	B	B	A	A	B	B	A	A	B	B	B	A	B	A	B	A	A	B	A
13	7A3	wPt-1976	30.43	B	B	A	B	B	A	A	B	A	A	A	A	B	A	B	A	-	B	B	B	B	A	A	B	A	A	A	B	B	A	A	B	B	A	A	B	B	B	A	B	B	B	A	A	B	A
13	7A3	wPt-4489	30.43	B	B	-	B	B	A	A	B	A	A	A	A	B	A	B	A	A	B	B	B	B	A	A	B	A	A	-	B	B	A	A	B	B	A	-	B	-	B	-	B	B	B	A	A	B	A
13	7A3	Xwmc346	33.24	B	B	-	B	B	A	A	B	A	A	A	A	B	A	B	A	A	B	B	B	B	A	A	B	A	A	A	B	B	A	A	B	B	A	A	B	-	B	A	B	B	B	A	A	B	A
14	1B	wPt-2751	0	B	A	B	B	B	A	A	A	B	B	A	A	B	B	A	A	B	B	A	B	B	B	B	A	B	B	B	A	B	A	B	A	B	A	B	B	B	A	B	A	A	B	B	A	B	B
14	1B	wPt-0308	0	B	A	B	B	B	A	A	A	B	B	A	A	B	B	A	A	B	B	A	B	B	B	B	A	B	B	B	A	B	A	B	A	B	A	B	B	B	A	B	A	A	B	B	A	B	B
14	1B	wPt-9524	0	B	A	B	B	B	A	A	A	B	B	A	A	B	-	A	A	B	B	A	B	B	B	B	A	B	B	B	A	B	A	B	A	B	A	B	B	B	A	B	A	A	B	B	A	B	B
14	1B	wPt-7094	1.8	B	A	B	B	B	A	A	A	B	B	A	A	B	B	A	A	B	B	A	B	B	B	B	A	B	B	B	A	B	A	B	A	B	A	B	B	B	A	B	B	A	B	B	A	B	B
14	1B	wPt-668076	1.8	B	A	B	B	B	A	A	A	B	B	A	A	B	B	A	A	B	B	A	B	B	B	B	A	B	B	B	A	B	A	B	A	B	A	B	B	B	A	B	B	A	B	B	A	B	B
14	1B	wPt-2395	1.8	B	A	B	B	B	A	A	A	-	B	A	A	B	B	A	A	B	B	A	B	B	B	B	A	B	B	B	A	B	A	B	A	B	A	B	B	B	A	B	B	A	B	B	A	B	B
14	1B	wPt-6370	1.8	B	A	B	B	B	A	A	A	B	B	A	A	B	B	A	A	B	B	A	B	B	B	B	A	B	B	B	A	B	A	B	A	B	A	B	B	B	A	B	B	A	B	B	A	B	B
14	1B	wPt-2988	1.8	B	A	B	B	B	A	A	A	B	B	A	A	B	B	A	A	B	B	A	B	B	-	B	A	B	B	B	A	B	A	B	A	B	A	B	B	B	A	B	B	A	B	B	A	B	B
14	1B	wPt-8267	1.8	B	A	B	B	B	A	A	A	B	B	A	A	B	B	A	A	B	B	A	B	B	B	B	A	B	B	B	A	B	A	B	A	B	A	B	B	B	A	B	B	A	B	B	A	B	B
14	1B	wPt-1568	2.77	B	A	-	B	B	A	A	A	B	B	A	A	B	B	A	A	-	B	A	B	B	-	B	A	-	B	-	A	B	A	B	A	B	A	B	-	B	A	B	B	A	B	-	A	A	B
14	1B	wPt-9605	3.75	B	A	B	B	B	A	A	A	B	B	A	A	B	B	A	A	-	B	A	B	B	B	B	A	B	B	B	A	B	A	B	A	B	A	B	B	B	A	B	B	A	B	B	A	B	B
14	1B	wPt-7259	3.75	B	A	B	B	B	A	A	A	B	B	A	A	B	B	A	A	A	B	A	B	-	-	-	A	B	B	B	A	B	A	B	A	B	A	B	B	B	A	B	B	A	B	B	A	B	B
14	1B	wPt-3477	3.75	B	A	-	B	B	A	A	A	-	-	A	A	-	B	A	A	-	B	A	B	-	B	B	A	B	B	B	A	B	A	B	A	B	A	B	B	B	A	B	B	A	B	B	A	B	B
14	1B	wPt-0655*	18.61	B	A	B	B	B	B	-	A	B	A	B	A	-	B	A	-	B	B	A	B	B	B	A	B	B	B	B	A	B	A	B	A	B	B	B	B	B	A	B	B	A	B	B	-	B	B
14	1B	wPt-4366	19.56	B	A	B	B	B	B	A	A	B	A	B	A	A	B	A	A	B	B	A	B	B	B	A	B	B	B	B	A	B	A	B	A	B	B	A	B	B	A	B	-	A	B	B	A	B	B
14	1B	tPt-5675	19.56	B	A	B	B	B	B	A	A	B	A	B	A	A	B	A	A	B	B	A	B	B	B	A	B	B	B	B	A	B	A	B	A	B	B	A	B	B	A	B	B	A	B	B	A	B	B
14	1B	wPt-3176	19.56	B	A	B	B	B	B	A	A	B	A	B	A	A	B	A	A	B	B	A	B	B	B	A	B	B	B	B	A	B	A	B	A	B	B	A	B	B	A	B	-	A	B	B	A	B	B
14	1B	wPt-7460	30.25	B	A	A	B	B	B	A	A	-	A	B	A	A	B	A	A	B	B	A	B	B	A	A	B	-	B	B	A	B	A	-	A	-	B	A	B	B	A	B	A	-	B	B	A	-	-
14	1B	wPt-1911	31.36	B	A	A	-	B	B	A	A	B	A	B	A	A	B	A	A	B	B	A	-	B	A	A	B	B	-	B	A	B	A	B	A	B	B	A	B	B	A	B	A	B	-	B	A	B	B
14	1B	wPt-7833***	32.39	B	A	-	B	B	B	B	A	B	A	B	A	A	B	-	-	B	B	-	B	B	A	-	B	B	B	B	A	B	A	B	A	B	B	-	B	B	A	B	A	B	B	B	A	B	B
14	1B	wPt-2019	38.24	B	A	A	B	B	B	-	A	B	A	B	A	A	B	A	-	B	B	A	B	B	A	A	B	B	B	B	A	B	A	B	A	B	B	A	B	B	A	B	A	B	B	B	A	B	B
14	1B	wPt-742017	38.24	B	A	A	-	B	B	-	A	B	-	B	A	A	B	A	-	B	B	A	B	B	A	A	B	B	B	B	A	B	A	B	A	B	B	-	B	B	A	B	A	B	B	-	A	B	B
14	1B	Xwmc406	40.71	-	-	-	B	B	B	A	-	B	A	B	A	A	B	A	A	B	B	A	B	-	A	A	-	-	-	-	A	B	A	B	A	B	B	A	B	-	A	B	A	B	A	B	A	B	B
14	1B	wPt-3819	43.01	B	A	A	B	B	B	A	A	-	A	B	A	A	B	A	A	B	B	A	B	B	A	-	B	B	B	B	A	B	A	B	A	B	B	A	B	B	A	B	A	B	A	B	A	A	B
14	1B	wPt-2597	43.01	B	A	A	B	B	B	A	A	B	A	B	A	A	B	A	A	B	B	A	B	B	A	A	B	B	B	B	A	B	A	B	A	B	B	A	B	B	A	B	-	B	A	B	A	A	B
14	1B	wPt-5899	44.88	B	A	A	B	B	B	-	A	B	A	B	A	A	B	A	B	B	B	A	B	B	A	A	B	B	B	B	A	B	A	B	A	B	B	A	-	B	A	B	A	B	A	B	A	A	B
14	1B	wPt-2744	46.72	B	A	A	B	B	B	B	A	B	A	B	A	A	B	A	B	B	B	A	B	B	A	A	B	B	B	B	A	B	A	B	A	B	B	A	B	B	A	B	A	B	A	B	A	A	B
14	1B	wPt-1684	46.72	B	A	A	B	B	B	-	A	B	A	B	A	A	B	A	B	B	B	A	B	B	A	A	B	B	B	B	A	B	A	B	A	B	B	A	B	B	A	B	A	B	A	B	A	A	B
14	1B	wPt-1637	46.72	B	A	A	B	B	B	A	A	B	A	B	A	A	B	A	B	B	B	A	B	B	A	A	B	B	B	B	A	B	A	B	A	B	B	A	B	B	A	B	A	B	A	B	A	A	B
14	1B	wPt-7242	47.64	B	A	A	B	B	B	B	A	B	A	B	A	A	B	A	B	B	B	A	B	B	A	A	B	B	B	B	A	B	A	B	A	B	B	A	B	B	A	B	A	B	A	B	A	A	B
14	1B	wPt-5562	47.64	B	A	A	B	B	B	B	A	B	A	B	A	A	B	A	B	B	B	A	B	B	A	A	B	B	B	B	A	B	A	B	A	B	B	A	B	B	A	B	A	B	A	B	A	A	B
14	1B	wPt-5385	47.64	B	A	A	B	B	B	B	A	B	A	B	A	A	B	A	-	B	B	A	B	B	A	A	B	B	B	B	A	B	A	B	A	B	B	A	B	B	A	B	A	B	A	B	A	A	B
14	1B	Xgwm273	52.46	B	B	A	B	B	B	B	A	B	A	B	A	A	B	A	A	B	B	-	B	B	A	A	B	A	B	B	A	B	A	B	A	B	B	A	B	B	A	B	A	B	B	B	A	B	B
14	1B	Xgwm11	54.52	B	B	A	B	B	B	A	A	B	A	B	A	A	B	A	A	B	B	A	B	B	A	A	-	-	B	B	A	B	A	-	-	B	B	A	B	B	A	B	-	B	B	-	A	B	B
14	1B	Xbarc137	54.52	B	B	A	B	B	B	A	A	B	A	B	A	A	B	A	A	B	B	A	B	B	A	A	B	A	B	B	A	B	A	B	A	B	B	A	B	B	A	B	A	B	B	B	A	B	B
14	1B	wPt-3266	58.13	B	B	A	B	B	B	A	A	B	A	B	A	A	B	A	A	B	B	A	B	B	A	A	B	A	B	A	A	B	A	B	A	B	B	A	B	B	A	B	A	B	A	B	A	A	B
14	1B	wPt-5246	58.13	B	B	A	B	B	B	A	A	B	A	B	A	A	B	A	A	B	B	A	B	B	A	A	B	A	B	A	A	B	A	B	A	B	B	A	B	B	A	B	A	B	A	B	A	A	B
14	1B	wPt-9973	59.08	B	B	A	B	B	B	A	A	B	A	B	A	A	B	A	B	B	B	A	B	B	-	A	B	A	B	A	A	B	A	B	A	B	B	A	B	B	A	B	A	B	A	B	A	A	B
14	1B	wPt-4728	60.01	B	B	A	B	B	B	-	A	B	A	B	A	A	B	A	B	B	B	A	B	B	A	A	B	A	B	B	A	B	A	B	A	B	B	A	B	B	A	B	A	B	A	B	A	A	B
14	1B	wPt-8168	72.17	A	B	A	B	A	B	-	A	B	A	A	A	A	B	B	B	B	B	A	B	B	A	A	B	A	B	B	A	B	A	B	A	A	A	A	B	B	A	B	A	B	A	A	B	A	B
14	1B	Xbarc302	74.95	A	A	A	B	A	B	A	A	B	A	A	A	A	B	B	-	B	B	A	A	B	A	A	B	A	B	B	A	B	B	B	A	A	A	A	B	B	A	B	A	B	A	A	B	-	B
14	1B	wPt-7273	76.79	A	A	A	B	A	B	-	A	B	A	A	A	A	B	B	B	B	B	A	A	B	A	A	B	A	B	B	A	B	B	B	A	A	A	A	B	B	A	B	A	A	A	A	B	A	B
14	1B	wPt-3566	87.88	B	A	A	A	A	B	-	A	B	A	B	A	A	B	B	B	B	A	A	A	B	B	B	B	A	B	B	A	B	A	B	A	A	A	A	B	B	A	A	A	A	A	A	B	A	B
14	1B	wPt-5485	87.88	B	A	A	A	A	B	-	A	B	A	B	A	A	B	B	B	-	A	A	A	B	B	B	B	A	B	B	A	B	A	B	A	A	A	A	B	B	A	A	A	A	A	A	B	A	B
14	1B	Xbarc61	103.7	B	A	A	A	A	B	A	A	B	A	B	A	A	B	B	A	B	A	B	B	B	B	B	A	A	B	B	A	B	A	B	B	A	B	A	B	B	A	A	A	A	A	A	B	B	B
14	1B	Glu-B1	104.62	B	A	A	A	A	B	A	A	B	A	B	A	-	B	-	A	A	-	B	B	B	B	B	A	A	B	B	A	B	A	B	B	A	B	A	B	B	A	A	A	A	A	A	B	B	B
14	1B	wPt-8280	110.36	B	A	A	B	A	B	A	A	B	A	B	A	A	B	B	-	A	A	B	B	B	B	B	A	A	B	B	A	B	A	B	A	A	B	A	B	B	A	A	B	A	A	A	B	A	B
14	1B	wPt-3227	114.21	B	A	A	B	A	B	B	A	-	A	B	A	A	B	B	B	-	A	A	B	B	B	B	A	A	B	-	A	B	A	B	A	A	B	A	B	B	A	A	B	A	A	A	B	A	B
14	1B	wPt-5061	150.67	A	B	A	B	A	B	B	A	B	B	B	A	A	A	A	A	A	A	A	B	A	B	B	A	A	A	B	A	B	A	A	A	A	B	B	B	A	A	B	B	A	A	A	B	A	B
14	1B	wPt-5034	150.67	A	B	A	B	A	B	B	A	B	B	B	A	A	A	A	A	A	A	A	B	A	B	B	A	A	A	B	A	B	A	A	A	A	B	B	B	A	A	B	B	A	A	A	B	A	B
14	1B	Xbarc81	169.24	A	A	A	B	A	B	B	A	B	A	B	A	A	B	A	A	B	A	A	B	A	B	B	A	A	A	B	A	B	A	A	A	A	B	B	B	A	A	A	B	A	A	A	B	A	B
14	1B	Xgwm153	187.43	A	A	A	B	A	B	B	A	B	A	B	A	A	B	A	A	B	A	A	B	A	B	B	A	A	A	B	A	B	A	A	A	A	B	B	B	A	A	A	B	A	A	A	B	A	B
15	2B	wPt-5934	0	A	B	B	B	A	B	-	A	-	A	A	A	B	A	A	B	B	B	A	B	A	-	A	B	A	A	A	A	A	A	A	B	A	A	A	A	B	A	B	A	B	B	A	A	B	A
15	2B	wPt-5195	0	A	B	B	B	A	B	B	A	B	A	A	A	B	A	A	B	B	B	A	B	A	B	A	B	A	A	A	A	A	A	A	B	A	A	A	A	B	A	B	A	B	B	A	A	B	A
15	2B	wPt-7312	0	A	B	B	B	A	B	B	A	B	A	A	A	B	A	A	B	B	B	A	B	A	B	A	B	A	A	A	A	A	A	A	B	A	A	A	A	B	A	B	A	B	B	A	A	B	A
15	2B	wPt-667472	0	A	B	B	B	A	B	B	A	-	A	A	A	-	A	A	B	B	B	A	B	A	B	A	-	A	A	A	A	A	A	A	B	A	A	A	A	-	A	B	A	B	B	A	A	B	A
15	2B	wPt-8424	0	A	B	B	B	A	B	B	A	B	A	A	A	B	A	A	B	B	B	A	B	A	B	A	B	A	A	A	A	A	A	A	B	A	A	A	A	B	A	B	A	B	B	A	A	B	A
15	2B	wPt-8263	0	A	B	B	B	A	B	B	A	B	A	A	A	B	A	A	B	B	B	A	B	A	B	A	B	A	A	A	A	A	A	A	B	A	A	A	A	B	A	B	A	B	B	A	A	B	A
15	2B	wPt-9230	0	A	B	B	B	A	B	B	A	B	A	A	A	B	A	A	B	B	B	A	B	A	B	A	B	A	A	A	A	A	A	A	B	A	A	A	A	B	A	B	A	B	B	A	A	-	A
15	2B	wPt-3390	0	A	B	B	B	A	B	B	A	B	A	A	A	B	A	A	B	B	B	-	B	A	B	A	B	A	A	A	A	A	A	A	B	A	-	A	A	B	A	B	A	B	B	-	A	B	A
15	2B	wPt-7672	0	A	B	B	B	A	B	B	A	B	A	A	A	B	A	A	B	B	B	A	B	A	B	A	B	A	A	A	A	A	A	A	B	A	-	A	A	B	A	B	A	B	B	A	A	B	A
15	2B	wPt-6970	0	A	B	B	B	A	B	-	A	B	A	A	A	-	A	A	B	B	B	A	B	A	-	A	B	-	A	A	A	A	A	A	B	A	A	A	A	-	A	B	A	B	B	A	A	B	A
15	2B	wPt-6627	0	A	B	B	B	A	B	B	A	B	A	A	A	B	A	A	B	B	B	A	B	A	B	A	B	A	A	A	A	A	A	A	B	A	A	A	A	B	A	B	A	B	B	A	A	B	A
15	2B	wPt-7497	0	A	B	B	B	A	B	B	A	B	A	A	A	B	A	A	B	B	B	-	B	A	B	A	B	A	A	A	A	A	A	A	B	A	A	A	A	B	A	B	A	B	B	-	A	B	A
15	2B	wPt-4527	15.15	A	B	B	B	A	B	B	A	B	A	A	A	B	B	A	B	B	B	A	B	A	B	-	B	A	A	A	A	A	A	A	B	B	A	B	A	B	A	B	A	B	B	A	A	B	A
15	2B	wPt-6932	41.06	B	B	B	A	A	B	B	A	B	A	A	B	B	B	A	A	-	B	A	B	B	A	A	B	B	A	A	A	A	B	A	A	B	B	B	A	A	A	B	B	B	B	B	B	B	B
15	2B	wPt-7158	41.98	B	B	B	A	A	B	B	A	B	A	A	B	B	B	A	A	-	B	A	B	B	A	A	B	B	A	A	A	A	B	A	A	-	B	B	A	A	A	B	B	B	B	B	B	-	B
15	2B	wPt-3561	41.98	B	B	B	A	A	B	B	A	B	A	A	B	B	B	A	A	A	B	A	B	B	A	A	B	B	A	A	A	A	B	A	A	B	B	B	A	A	A	B	B	B	B	B	B	B	B
15	2B	wPt-1064	48.44	B	B	B	A	B	B	B	A	B	A	A	B	A	B	A	A	A	B	A	B	B	A	A	B	B	A	A	A	A	B	B	A	B	B	B	A	A	A	B	B	B	B	B	B	B	B
15	2B	wPt-744324	62.1	B	A	B	B	B	B	-	A	B	A	A	B	A	A	A	A	-	B	A	B	-	-	B	B	B	A	A	A	B	B	B	A	B	A	B	B	A	A	A	B	B	B	B	B	B	B
15	2B	Xwmc592	70.84	-	A	B	B	B	A	A	A	B	A	A	B	A	A	A	B	A	A	A	B	B	A	B	B	B	A	A	A	B	B	B	A	B	A	B	B	A	-	A	A	B	B	B	B	A	B
15	2B	Xgwm120	85.39	B	A	B	B	B	A	-	A	A	A	B	B	A	A	A	B	-	A	A	B	A	A	B	B	B	A	A	A	B	A	B	A	B	B	B	B	A	A	B	A	B	B	B	B	A	B
15	2B	wPt-1140	89.07	B	A	B	B	B	A	A	A	A	A	B	B	A	A	A	-	A	A	A	B	A	A	B	B	B	A	A	A	B	A	B	A	B	B	B	B	A	A	B	A	B	B	B	B	B	B
15	2B	wPt-0094	93.67	B	A	A	B	B	A	-	A	A	A	B	B	A	A	A	B	A	A	A	B	A	A	B	B	B	A	A	A	A	A	B	A	B	B	B	A	A	A	B	A	B	B	B	B	B	B
15	2B	wPt-2430	94.6	B	A	A	B	B	A	A	A	A	A	B	B	A	A	A	B	A	A	A	B	A	A	B	B	B	A	A	A	A	A	B	A	B	B	B	-	A	A	B	A	B	B	B	B	B	B
15	2B	wPt-0189	95.5	B	B	A	B	B	A	A	A	A	A	B	B	A	A	A	B	A	A	A	B	A	A	B	B	B	A	A	A	A	A	B	A	B	B	B	A	A	A	B	A	B	B	B	B	B	B
15	2B	wPt-1294	95.5	B	B	A	B	B	A	A	A	A	A	B	B	A	A	A	B	A	A	A	B	A	A	B	B	B	A	A	A	A	A	B	A	B	B	B	A	A	A	B	A	B	B	B	B	B	B
15	2B	wPt-9654	95.5	B	B	A	B	B	A	A	A	A	A	B	B	A	A	A	B	A	A	A	B	A	A	B	B	B	A	A	A	A	A	B	A	B	B	B	A	A	A	B	A	B	B	B	B	B	B
15	2B	wPt-8340	95.5	B	B	A	B	B	A	-	A	A	A	B	B	A	A	A	B	A	A	A	B	A	A	B	B	B	A	A	A	A	A	B	A	B	B	B	A	A	A	B	A	B	B	B	B	B	B
15	2B	wPt-3132	96.41	B	B	A	B	B	A	B	A	A	A	B	B	A	A	A	B	-	A	A	B	A	A	B	B	B	A	A	A	A	A	B	A	B	B	B	A	A	A	B	A	B	B	B	B	-	B
15	2B	wPt-665645	99.27	B	B	A	B	B	A	-	A	A	A	B	B	A	A	A	B	-	A	A	B	A	A	B	B	B	A	A	A	A	A	B	-	B	B	B	A	A	A	B	A	B	B	B	B	B	B
15	2B	wPt-0510	122.44	B	B	A	B	B	A	-	A	A	A	B	B	B	A	A	B	B	B	B	B	B	B	B	B	A	A	A	A	-	A	B	A	B	B	B	-	-	A	B	A	A	B	B	B	B	B
15	2B	wPt-5128	123.42	B	B	A	B	B	A	B	A	A	A	B	B	B	A	A	B	B	B	B	B	B	B	B	B	A	A	A	A	A	A	B	A	B	B	B	A	A	A	B	A	A	B	B	B	B	B
15	2B	wPt-9190	125.31	B	B	A	B	B	A	B	A	A	A	B	B	B	A	A	B	B	B	B	B	B	B	B	B	A	A	A	B	A	A	B	A	B	B	B	A	A	A	B	-	A	B	B	B	B	B
15	2B	wPt-8134	130.89	B	B	A	B	B	A	B	A	A	A	B	B	B	A	A	B	B	B	B	B	B	-	B	B	A	A	A	B	B	A	B	A	B	B	B	B	A	A	A	B	A	B	A	B	B	B
15	2B	wPt-7350	130.89	B	B	A	B	B	A	B	A	A	A	B	B	B	A	A	B	-	B	B	B	B	B	B	B	A	A	A	B	B	A	B	A	B	B	B	B	A	A	A	B	A	B	A	B	B	-
15	2B	wPt-9336	130.89	B	B	A	B	B	A	B	A	A	A	-	B	B	A	A	B	-	B	B	B	B	B	B	B	A	A	A	B	B	A	B	A	B	B	B	B	A	A	A	B	A	B	A	B	B	B
15	2B	wPt-744808	131.84	B	B	A	B	B	A	-	A	A	A	B	B	B	A	A	B	B	B	B	B	B	B	B	B	A	A	A	B	B	A	B	A	B	B	B	B	A	A	A	A	A	B	A	B	B	B
15	2B	tPt-4248*	137.13	B	B	-	B	B	A	B	-	A	-	B	B	B	-	-	B	B	B	B	B	B	B	B	B	B	-	A	B	B	A	B	A	B	B	B	B	A	-	-	-	B	B	A	B	B	B
15	2B	wPt-2929	163.55	B	B	A	B	A	A	-	A	A	A	B	B	B	A	B	B	B	B	B	A	B	B	B	B	B	A	B	B	B	A	B	A	A	B	B	A	A	A	-	B	B	A	-	B	B	B
15	2B	wPt-2502	164.48	B	B	A	B	A	A	-	A	A	A	B	B	B	A	B	B	B	B	B	A	B	B	B	B	B	A	B	B	B	A	B	A	A	B	B	A	A	A	A	B	B	A	A	B	A	B
15	2B	wPt-4426	164.48	B	B	A	B	A	A	A	A	A	A	B	B	B	A	B	B	B	B	B	A	-	B	B	B	B	A	-	B	B	A	B	A	A	-	-	A	A	A	A	B	B	A	-	B	A	B
15	2B	Xwmc317	167.51	B	-	A	B	A	A	A	A	A	A	B	B	B	A	B	B	B	B	B	A	B	B	B	B	B	A	B	B	B	A	B	A	A	B	B	A	A	A	A	B	B	A	A	B	-	B
15	2B	wPt-2724	169.33	B	B	A	B	A	A	A	A	A	A	B	B	B	A	B	B	B	B	B	A	B	B	B	B	B	A	B	B	B	A	B	A	A	B	B	A	A	A	A	B	B	A	A	B	A	B
15	2B	wPt-8916	169.33	B	B	A	B	A	A	A	A	A	A	B	B	B	A	B	B	B	B	B	A	B	B	B	B	B	A	B	B	B	A	B	A	A	B	B	A	A	A	A	B	B	A	A	B	A	B
15	2B	wPt-6643	169.33	B	B	A	B	A	A	A	A	A	A	B	B	B	A	B	B	B	B	B	A	B	B	B	B	B	A	B	B	B	A	B	A	A	B	B	A	A	A	A	B	B	A	A	B	A	B
15	2B	rPt-6122	170.22	B	B	A	B	A	A	A	A	A	A	B	B	B	A	B	B	B	B	B	A	B	B	B	B	B	A	B	B	B	A	B	A	A	B	B	A	A	A	A	B	B	A	A	B	A	B
15	2B	wPt-2274	171.11	B	B	A	B	A	A	A	A	A	A	B	B	B	A	B	B	B	B	B	A	B	B	B	B	B	A	B	B	B	A	B	A	A	B	B	A	A	A	A	B	B	A	A	B	A	B
15	2B	wPt-2135	171.11	B	B	A	B	A	A	A	A	A	A	B	B	B	A	B	B	B	B	B	A	B	B	B	B	B	A	B	B	B	A	B	A	A	B	B	A	A	A	A	B	B	A	A	B	A	B
15	2B	wPt-3378	171.11	B	B	A	B	A	A	A	A	A	A	-	B	B	A	B	B	B	B	B	A	B	B	-	B	B	A	B	B	B	A	B	A	A	-	B	A	A	A	A	B	B	A	A	B	A	B
15	2B	wPt-0049	173.79	B	B	A	B	A	A	A	A	A	A	B	B	B	A	B	B	B	B	B	A	B	B	B	B	B	A	B	B	B	A	B	A	A	B	B	A	A	A	B	B	B	A	A	B	A	B
15	2B	rPt-9073	180.25	B	B	A	B	A	A	A	B	A	B	B	B	B	A	B	B	B	B	B	A	B	B	B	B	B	A	B	B	B	A	B	A	A	B	B	B	A	A	B	B	B	A	A	B	A	B
15	2B	wPt-733641	180.25	B	B	A	-	A	A	A	B	A	B	B	B	B	A	B	B	B	B	B	A	B	B	B	B	B	A	B	B	B	-	B	A	-	B	B	B	-	A	B	B	B	A	A	B	A	B
15	2B	wPt-5736	181.2	B	B	A	B	A	A	A	B	A	B	B	B	B	A	B	B	B	B	B	A	B	B	B	B	B	A	B	B	B	A	B	A	A	B	B	B	A	A	B	B	B	A	A	B	A	B
15	2B	wPt-2425	181.2	B	B	A	B	A	A	A	B	A	B	B	B	B	A	B	B	B	B	B	A	B	B	B	B	B	A	B	B	B	A	B	A	A	B	B	B	A	A	B	B	B	A	A	B	A	B
15	2B	wPt-4368	181.2	B	B	A	B	A	A	A	B	A	B	B	B	B	A	B	B	B	B	B	A	B	B	B	B	B	A	B	B	B	A	B	A	A	B	B	B	A	A	B	B	B	A	A	B	-	B
15	2B	wPt-0891*****	191	B	B	B	B	-	A	-	-	A	B	B	B	B	B	B	B	B	B	B	-	B	B	B	B	B	A	B	B	B	B	B	-	B	B	B	B	A	A	-	B	B	A	A	B	A	B
15	2B	wPt-2214******	208.73	B	B	B	B	A	A	A	B	A	B	B	A	B	B	B	B	B	B	B	A	B	B	B	B	B	B	B	B	B	B	B	A	B	B	B	B	B	A	B	B	-	B	A	B	B	B
15	2B	wPt-9625	224.37	B	A	B	B	A	A	A	B	A	A	B	A	B	B	B	B	B	B	B	A	A	A	A	B	-	B	A	B	A	B	-	A	-	B	B	B	B	A	B	A	A	B	A	-	B	-
15	2B	wPt-6209	227.26	B	A	B	B	A	-	A	B	A	A	B	A	B	B	A	B	B	A	B	A	A	A	A	B	B	B	A	B	A	B	B	A	B	A	B	B	B	A	B	A	A	B	A	B	B	B
15	2B	Xgwm251	233.89	B	A	B	B	A	A	A	B	A	A	B	A	B	B	A	A	B	A	B	A	A	A	-	B	B	-	A	B	B	B	B	A	B	A	B	B	B	A	B	A	-	B	A	B	B	B
15	2B	wPt-3101	242.3	B	A	-	B	A	A	A	B	B	A	B	A	B	B	A	A	-	A	B	A	A	A	A	B	-	-	A	B	-	A	B	A	B	B	B	B	-	A	-	A	-	B	A	B	B	A
15	2B	wPt-9393	263.48	A	B	B	B	B	A	A	B	B	A	A	A	B	B	A	B	B	A	B	B	A	A	A	B	B	A	B	B	B	A	B	B	-	B	B	A	A	A	B	A	A	B	A	B	B	A
15	2B	tPt-5519	263.48	A	B	B	B	B	A	A	B	B	A	A	A	B	B	A	B	B	A	B	B	A	A	A	B	B	A	B	B	B	A	B	B	-	B	B	A	A	A	B	A	A	B	A	B	B	A
16	3B1	Xgwm389	0	B	B	B	A	B	B	B	A	A	B	A	A	A	B	B	B	A	A	B	B	B	A	B	B	B	B	A	B	B	A	A	A	B	A	B	A	B	B	A	A	B	A	B	A	B	B
16	3B1	wPt-7225	22.05	B	B	B	A	B	B	B	A	A	B	A	A	A	B	B	B	A	A	B	B	B	A	B	B	B	B	A	B	B	A	A	A	B	A	B	A	B	B	A	B	B	A	B	A	A	B
16	3B1	wPt-1620	22.05	B	B	B	A	B	B	B	A	A	B	A	A	A	B	B	B	A	A	B	B	B	A	B	B	B	B	A	B	B	A	A	A	B	A	B	A	B	B	A	B	-	A	B	A	A	B
16	3B1	wPt-7984	25.76	B	B	A	A	B	B	B	A	A	B	A	A	A	B	B	A	A	A	B	B	B	A	B	B	B	B	A	B	B	A	A	A	B	A	B	A	B	B	A	A	B	A	B	A	A	B
16	3B1	wPt-1484	26.67	B	B	A	A	B	B	B	A	A	B	A	A	A	B	B	A	A	A	B	B	-	A	B	B	B	B	-	B	B	A	A	A	B	A	B	A	A	B	A	A	B	A	B	A	A	B
16	3B1	wPt-10972	26.67	B	B	A	A	B	B	B	A	A	B	A	A	A	B	B	A	A	A	B	-	B	A	B	B	B	B	A	B	B	A	A	A	B	A	B	A	A	B	A	A	B	A	B	A	A	B
16	3B1	wPt-744251	26.67	B	B	A	A	B	B	B	A	A	B	A	A	A	B	B	A	A	A	B	B	B	A	B	B	B	B	-	B	B	A	A	A	B	A	B	-	A	B	A	A	B	A	B	A	A	B
16	3B1	wPt-7961	31.59	B	B	A	A	B	B	B	A	-	B	A	A	A	B	B	-	A	A	B	B	B	A	B	B	B	A	B	B	B	A	A	A	B	A	-	A	A	B	A	B	B	A	B	A	A	B
16	3B1	wPt-740730******	36.26	B	B	-	-	B	B	B	-	A	B	-	A	B	B	B	-	-	A	B	B	B	B	B	B	B	A	-	B	B	A	-	A	B	-	-	-	-	B	B	B	B	A	B	A	-	B
16	3B1	tPt-1079	37.43	B	B	A	A	B	B	B	A	A	B	-	A	B	B	B	A	B	A	B	B	B	-	B	B	B	A	A	B	B	A	A	A	B	A	-	A	-	B	B	A	B	A	B	A	-	B
16	3B1	wPt-5511	37.43	B	B	-	A	B	B	B	A	-	B	-	A	B	B	B	A	-	A	B	B	B	-	B	B	B	A	-	B	B	A	A	A	B	A	-	A	-	B	-	A	B	A	B	A	-	B
16	3B1	rPt-4097	37.43	B	B	A	A	B	B	B	A	A	B	-	A	-	B	B	-	-	A	B	B	B	-	B	B	B	A	-	B	B	A	A	A	B	A	-	A	A	B	-	A	B	A	B	A	-	B
16	3B1	wPt-667640	37.43	B	B	A	A	B	B	B	A	A	B	A	A	A	B	B	A	A	A	B	B	B	A	B	B	B	A	A	B	B	A	A	A	B	A	A	-	A	B	-	A	B	A	-	A	A	B
16	3B1	wPt-2426	38.42	B	B	A	A	B	B	B	A	A	B	A	A	A	B	B	A	A	A	B	B	B	A	B	B	B	A	A	B	B	B	A	A	B	A	A	A	A	B	A	A	B	A	B	A	A	B
16	3B1	wPt-3921	38.42	B	B	A	A	B	B	B	A	A	B	A	A	A	B	B	A	A	A	B	B	B	A	B	B	B	A	A	B	B	B	A	A	B	A	A	A	A	B	A	A	B	A	B	A	A	B
16	3B1	wPt-1516	39.33	B	B	A	A	B	B	B	A	A	B	A	A	A	B	B	B	A	A	B	B	B	A	B	B	B	A	A	B	B	B	A	A	B	A	A	A	A	B	A	-	B	A	B	A	A	B
16	3B1	wPt-2557	40.24	B	B	A	A	B	B	B	A	A	B	A	A	A	B	B	B	A	A	B	B	B	A	B	B	A	A	A	B	B	B	A	A	B	A	A	A	A	B	A	A	B	A	B	A	A	B
16	3B1	wPt-671693	47.43	B	B	A	A	A	B	-	A	A	B	A	A	A	B	A	B	A	A	B	A	B	A	-	B	A	A	A	B	-	B	A	A	-	A	A	A	A	B	A	A	B	A	B	A	A	B
16	3B1	Xgwm493	49.48	B	B	A	A	A	B	B	A	A	B	A	A	A	B	A	B	A	A	B	A	B	A	B	B	A	A	A	B	B	B	A	A	B	A	A	A	A	B	A	A	B	A	B	A	B	B
16	3B1	Xgpw7774	53.09	B	B	A	A	A	B	B	B	A	B	A	A	A	B	A	B	A	A	B	A	B	A	B	B	B	A	A	B	B	-	A	A	B	A	A	A	A	B	A	A	B	A	B	A	B	B
16	3B1	Xgpw3248	55.92	B	B	A	A	A	B	B	B	A	B	A	A	A	B	A	B	A	A	B	A	B	A	B	B	B	A	A	B	B	B	A	A	B	A	A	A	A	B	A	A	B	A	B	A	A	B
16	3B1	tPt-6487	58.78	B	B	A	A	A	B	B	B	A	B	A	A	A	B	A	A	A	A	B	A	B	A	B	B	B	A	A	B	B	B	A	A	B	A	A	A	A	B	A	-	B	A	B	A	A	B
16	3B1	wPt-4842	58.78	B	B	A	A	A	B	B	B	A	B	A	A	A	B	A	A	A	A	B	A	B	A	B	B	B	A	A	B	B	B	A	A	B	A	A	A	A	B	A	A	B	A	B	A	A	B
16	3B1	wPt-666318	67.27	B	B	A	A	A	A	A	B	A	-	A	A	A	A	A	A	A	A	B	A	B	A	-	B	B	A	A	B	B	-	A	A	B	A	A	A	A	B	A	A	B	A	B	-	A	B
16	3B1	wPt-10254	67.27	B	B	A	A	-	A	-	B	A	A	A	A	A	A	A	A	A	A	B	A	-	A	-	-	B	A	A	B	B	B	A	A	-	A	A	A	A	B	A	A	B	A	-	A	-	-
16	3B1	wPt-11261	67.27	B	B	A	A	A	A	A	B	A	-	A	A	A	A	A	A	A	A	B	A	B	A	-	B	B	A	A	B	B	B	A	A	B	A	A	A	A	B	A	A	-	A	B	-	A	B
16	3B1	wPt-8828	72.79	B	B	A	A	A	A	B	B	-	B	A	-	A	A	A	B	-	A	B	A	B	B	B	B	B	A	-	B	B	B	A	A	B	A	A	-	A	B	A	-	B	A	B	B	A	B
16	3B1	wPt-2961	76.72	B	B	A	A	A	A	B	B	-	B	A	A	B	A	A	B	B	A	A	A	B	B	B	B	B	A	-	B	B	B	B	A	B	A	A	A	A	B	A	B	B	A	B	B	A	B
16	3B1	wPt-5432	76.72	B	B	A	A	A	A	B	B	A	B	A	A	B	A	A	B	B	A	A	A	B	B	B	B	B	A	A	B	B	B	B	A	B	A	A	A	A	B	A	B	B	A	B	B	A	B
17	3B2	wPt-10005**	0	B	B	A	A	A	B	-	B	A	B	B	A	-	A	A	B	B	B	B	B	B	B	B	B	B	B	A	A	B	B	B	B	A	A	B	A	B	A	B	B	B	B	B	B	-	A
17	3B2	wPt-8140*	0	B	B	A	A	A	B	-	B	A	B	B	A	B	A	A	B	B	B	B	B	B	B	B	B	B	B	A	A	B	B	B	B	A	A	-	A	B	A	B	B	B	B	-	B	-	A
17	3B2	wPt-6802***	0	B	B	A	A	A	B	B	B	A	B	B	A	B	A	A	B	B	B	B	B	B	B	B	B	B	B	A	A	B	B	B	B	A	A	-	A	B	A	B	B	B	B	B	B	B	A
17	3B2	wPt-5244****	0.92	B	B	A	A	A	B	B	B	A	B	B	A	B	A	A	B	B	B	B	B	B	B	B	B	B	B	A	A	B	B	B	B	A	A	B	A	B	A	B	B	B	B	B	B	B	A
17	3B2	wPt-9088****	0.92	B	B	A	A	A	B	B	B	A	B	B	A	B	A	A	B	B	B	B	B	B	B	B	B	B	B	A	A	B	B	B	B	A	A	B	A	B	A	B	B	B	B	B	B	B	A
17	3B2	wPt-10389***	0.92	B	B	A	A	A	B	B	B	A	B	B	A	B	A	A	B	B	B	B	B	B	B	B	B	B	B	A	A	B	B	B	B	A	A	B	A	B	A	B	B	B	B	B	B	B	A
17	3B2	wPt-8592***	0.92	B	B	A	A	A	B	B	B	A	B	B	A	B	A	A	B	B	B	B	B	B	B	B	B	B	B	A	A	B	B	B	B	A	A	B	A	B	A	B	B	B	B	B	B	B	A
17	3B2	wPt-2365****	0.92	B	B	A	A	A	B	B	B	A	B	B	A	B	A	A	B	B	B	B	B	B	B	B	B	B	B	A	A	B	B	B	B	A	-	B	A	B	A	B	B	B	B	B	B	B	A
17	3B2	wPt-6945******	4.7	B	A	A	B	B	B	B	B	-	B	B	A	B	A	A	B	B	B	B	B	B	B	B	B	B	B	A	A	B	B	B	B	A	A	B	A	B	A	B	B	B	B	B	B	B	A
17	3B2	wPt-10196***	11.22	B	A	A	B	B	B	A	B	A	B	B	A	B	A	A	-	-	B	B	B	B	B	B	B	B	B	A	A	B	B	A	B	A	A	B	A	B	A	B	B	B	B	B	B	B	A
17	3B2	Xwmc675*	13.04	B	A	A	B	B	B	A	B	A	B	B	A	B	A	A	B	A	B	B	B	B	B	B	B	B	B	A	A	B	B	A	B	A	A	B	A	B	A	B	B	B	B	B	B	A	A
17	3B2	Xgwm284*	15.74	B	A	A	B	B	B	A	B	A	B	B	A	B	A	A	A	A	B	B	B	B	B	B	B	B	B	A	A	B	B	B	B	A	A	B	A	B	A	B	B	B	B	B	B	A	A
17	3B2	Xbarc139	24.07	B	A	A	B	B	B	A	B	A	B	B	A	B	A	B	A	A	B	B	B	B	B	B	B	B	A	A	A	B	B	B	B	A	B	B	A	B	A	A	B	B	B	B	B	-	A
17	3B2	Xgpw3134	25.88	B	A	A	B	B	B	A	B	A	B	B	A	B	A	B	A	A	B	B	B	B	B	B	B	B	A	A	A	B	B	B	B	A	B	B	A	B	A	A	B	B	B	B	B	A	A
17	3B2	Xgwm376	25.88	B	A	A	B	B	B	A	B	A	B	B	A	B	A	B	A	A	B	B	B	B	B	B	B	B	A	A	A	B	B	B	B	A	B	B	A	B	A	A	B	B	B	B	B	A	A
17	3B2	Xgwm285	25.88	B	A	A	B	B	B	A	B	-	B	B	A	B	A	B	A	A	B	B	B	B	B	B	B	-	A	A	A	B	B	B	B	A	B	B	A	B	A	A	B	B	B	B	B	A	A
17	3B2	Xcfp1012	26.88	B	A	A	B	B	B	A	B	-	B	B	A	B	A	B	A	A	B	B	B	B	B	B	B	B	A	A	A	B	B	B	B	A	B	B	A	B	A	A	B	B	B	B	B	A	A
17	3B2	Xgpw1146	26.88	B	A	A	B	B	B	A	B	A	B	B	A	B	A	B	A	A	B	B	B	B	B	B	B	B	A	A	A	B	B	B	B	A	B	B	A	B	A	A	B	B	B	B	B	A	A
17	3B2	Xgpw7148	27.76	B	A	A	B	B	B	A	B	A	B	B	A	B	A	B	A	A	B	B	B	B	B	B	B	B	A	A	A	B	B	B	B	A	B	B	A	B	A	A	B	B	B	B	B	A	A
17	3B2	wPt-7152***	31.54	B	A	A	B	-	B	-	B	A	B	B	A	B	A	B	A	B	B	B	B	B	B	B	B	B	A	-	A	B	B	B	B	A	B	B	A	B	A	A	B	B	B	B	B	B	A
17	3B2	wPt-6047	36.51	A	A	B	B	A	A	A	B	A	B	B	A	B	A	B	A	-	B	B	B	B	B	B	B	B	A	A	A	B	B	B	B	A	-	B	A	B	A	A	B	B	B	B	B	B	A
17	3B2	wPt-10497	49.41	A	A	-	B	A	A	A	B	A	B	B	A	A	A	B	B	B	B	B	A	B	B	B	B	B	B	A	A	B	B	B	B	B	B	B	A	B	A	A	B	B	B	B	B	B	A
17	3B2	wPt-7786	49.41	A	A	B	B	A	A	A	B	A	B	B	A	A	A	B	B	B	B	B	A	B	B	B	B	B	B	A	A	B	B	B	B	B	B	B	A	B	A	A	B	B	B	B	B	B	A
17	3B2	wPt-1940	50.3	A	A	B	B	A	A	A	B	A	B	B	A	A	A	B	B	B	B	B	A	B	B	B	B	B	B	A	A	B	B	B	B	B	B	B	A	B	A	A	B	B	B	B	B	B	A
17	3B2	wPt-6376	74.72	A	A	B	B	A	A	-	B	B	A	B	A	A	A	A	A	B	B	A	A	B	A	A	B	B	A	A	A	A	B	B	B	B	A	B	A	B	A	A	B	A	B	A	B	B	B
17	3B2	wPt-0919	77.6	A	A	B	B	A	A	A	B	B	A	B	-	A	A	A	A	B	B	A	A	B	A	A	B	B	A	A	A	A	B	B	B	B	A	B	A	B	A	A	B	-	B	A	B	B	B
17	3B2	wPt-7000	77.6	A	A	B	B	A	A	A	B	B	A	B	A	A	A	A	A	B	B	A	A	B	A	A	-	B	A	A	A	A	B	B	B	B	A	B	A	-	A	A	-	A	B	A	B	B	B
17	3B2	wPt-5020	83.89	A	A	B	B	A	A	-	B	B	-	B	A	A	A	A	B	B	B	A	B	B	A	-	B	B	A	A	-	A	B	B	B	B	A	B	A	B	-	A	B	A	B	A	B	B	B
17	3B2	wPt-11278	86.98	A	A	B	A	A	A	A	B	-	A	B	A	A	A	A	-	B	B	A	B	B	A	A	B	B	A	A	A	A	B	B	B	B	-	B	A	B	A	A	B	A	B	A	B	B	B
17	3B2	wPt-0384	93.38	A	A	B	A	A	A	A	A	B	A	B	A	A	A	A	B	B	B	B	B	B	A	A	B	B	B	A	A	A	B	B	B	B	-	B	A	B	A	A	B	A	B	A	B	B	B
17	3B2	wPt-0036	93.38	A	A	B	A	A	A	A	A	B	A	B	A	A	A	A	B	B	B	B	B	B	A	A	B	B	B	A	A	A	B	B	B	B	A	B	A	B	A	A	B	A	B	A	B	B	B
18	3B3	wPt-2202	0	B	A	A	B	-	A	-	B	B	-	A	B	A	A	B	A	A	A	B	A	B	A	B	B	A	A	B	B	B	B	A	B	A	A	A	B	A	A	A	A	B	A	B	B	A	A
18	3B3	wPt-5786	0	B	A	A	B	-	A	A	B	B	A	A	B	A	A	B	A	A	A	B	A	B	A	B	B	A	A	B	B	B	B	A	B	A	A	-	B	A	A	A	A	B	A	B	B	A	A
18	3B3	wPt-10142	1.87	B	A	A	B	-	A	A	B	B	A	A	B	A	A	B	A	A	A	B	A	B	A	B	B	A	A	A	B	B	B	A	B	A	A	-	B	A	A	A	A	B	A	-	B	A	A
19	3B4	wPt-6869******	0	B	A	A	B	A	A	A	B	A	A	A	A	A	A	B	A	A	B	A	A	A	A	A	B	A	A	A	B	B	A	A	B	A	A	A	A	B	B	A	B	A	A	A	A	A	A
19	3B4	wPt-3439******	0	B	A	A	B	A	A	A	B	A	A	A	A	A	A	B	A	A	B	A	A	A	A	A	B	A	A	A	B	B	A	A	B	A	A	A	A	B	B	A	B	A	A	A	A	A	A
19	3B4	wPt-2491	28.39	B	A	A	B	A	B	A	B	A	B	A	B	A	A	B	A	B	B	B	A	A	B	B	B	A	B	A	B	B	A	A	B	A	B	B	A	A	A	A	B	A	A	B	A	A	A
19	3B4	wPt-0345	28.39	B	A	A	B	-	B	A	B	A	B	A	B	A	A	B	A	B	B	B	A	A	B	B	B	A	B	A	B	B	A	-	B	A	B	B	A	A	A	A	B	-	A	-	A	A	A
19	3B4	wPt-10176	34.54	B	A	A	B	A	B	A	B	A	B	A	B	A	A	B	A	A	B	A	A	A	B	B	B	A	B	A	B	B	A	A	B	A	B	B	A	B	B	A	B	A	A	B	A	A	A
19	3B4	wPt-8752	34.54	B	A	A	B	A	B	A	B	A	B	A	B	A	A	B	A	A	B	A	A	A	B	B	B	A	B	A	B	B	A	A	B	A	B	B	A	B	B	A	B	A	A	B	A	A	A
19	3B4	wPt-729798	35.53	B	A	A	B	A	B	-	B	A	B	A	B	-	A	B	A	B	B	A	A	-	B	B	B	A	B	A	B	B	A	A	B	A	B	B	-	B	B	A	B	A	A	B	A	-	A
19	3B4	wPt-4057	36.55	B	A	A	B	A	B	B	B	A	B	A	B	A	A	B	A	-	B	A	A	A	B	B	B	A	B	A	B	B	A	A	B	A	B	B	B	B	B	A	B	A	A	B	A	A	A
19	3B4	wPt-8363	36.55	B	A	A	B	A	B	B	B	A	B	A	B	A	A	B	A	B	B	A	A	A	B	B	B	A	B	A	B	B	A	A	B	A	B	B	B	-	B	A	B	A	A	-	A	A	A
19	3B4	wPt-741748	39.41	B	A	A	B	A	B	B	B	A	A	A	B	A	A	B	A	B	B	A	A	A	B	B	B	A	B	A	B	B	A	A	B	A	B	B	B	B	B	A	B	A	A	B	A	A	A
19	3B4	wPt-0990	39.41	B	A	A	B	A	B	B	B	A	A	A	B	A	A	B	A	B	B	A	A	A	B	B	B	A	B	A	B	B	A	A	B	A	B	B	-	B	B	A	B	A	A	B	A	A	A
19	3B4	tPt-1093	40.33	B	A	A	B	A	B	B	B	A	A	A	B	A	A	B	A	-	B	A	A	A	B	B	B	A	B	A	B	B	A	A	B	A	B	B	A	B	B	A	B	A	A	B	A	A	A
19	3B4	wPt-5947	40.33	B	A	A	B	A	B	B	B	A	A	A	B	A	A	B	A	-	B	A	A	A	B	B	B	A	B	A	B	B	A	A	B	A	B	B	A	B	B	A	B	A	A	B	A	A	A
19	3B4	wPt-667746	40.33	B	A	A	B	A	B	-	B	A	A	A	B	A	A	B	A	A	B	A	A	A	B	B	B	A	B	A	B	B	A	A	B	A	B	B	A	B	B	A	B	A	A	B	A	A	A
19	3B4	wPt-5261	40.33	B	A	A	B	A	B	-	B	A	A	A	B	A	A	B	A	A	B	A	A	A	B	B	B	A	B	A	B	B	A	A	B	A	B	B	A	B	B	A	B	A	A	B	A	A	A
19	3B4	Xgwm299	48.09	B	A	A	B	A	B	B	A	A	A	A	B	A	A	B	A	A	B	A	B	B	B	A	B	A	B	A	B	B	B	A	B	A	B	A	-	B	B	A	B	A	A	B	A	A	A
19	3B4	wPt-665392	53.83	B	A	A	A	A	B	B	A	A	A	A	-	A	A	B	A	A	A	A	B	B	B	A	B	A	B	A	B	B	B	A	B	A	B	A	A	B	B	A	A	B	A	B	A	A	A
19	3B4	wPt-9488	53.83	B	A	A	A	A	B	B	A	A	A	A	-	A	A	B	A	A	A	A	B	B	B	A	B	A	B	A	B	B	B	A	B	A	B	A	A	B	B	A	A	B	A	B	A	A	A
19	3B4	wPt-0668	53.83	B	A	A	A	A	B	B	A	A	A	A	-	A	-	B	A	A	A	A	B	B	B	A	B	A	B	-	B	B	B	A	B	A	B	A	-	B	B	A	A	B	A	B	A	A	A
19	3B4	wPt-0343	56.63	B	B	A	A	A	B	B	A	A	A	A	B	A	A	B	A	A	A	A	B	B	B	A	B	A	B	A	B	B	B	A	B	A	B	A	A	B	B	A	A	B	A	B	A	A	A
19	3B4	wPt-10874	56.63	B	B	A	A	A	B	B	A	A	A	A	B	A	A	B	A	-	A	-	B	B	B	A	B	A	B	A	B	B	B	A	B	A	B	A	A	B	B	A	A	B	A	-	A	A	A
19	3B4	wPt-5072	57.56	B	B	A	A	A	B	B	A	A	A	A	B	A	A	B	A	A	A	A	B	B	B	A	B	A	B	A	B	B	B	A	B	A	B	A	B	B	B	A	A	B	A	B	A	A	A
19	3B4	wPt-0324	57.56	B	B	A	A	A	B	B	A	A	A	A	B	A	A	B	A	A	A	A	B	B	B	A	B	A	B	A	B	B	B	A	B	A	B	A	B	B	B	A	A	B	A	B	A	A	A
19	3B4	wPt-7614	57.56	B	B	A	A	A	B	B	A	A	A	A	B	A	A	B	A	A	A	A	B	B	-	A	B	A	B	A	B	B	B	A	B	A	B	A	B	B	B	A	A	B	A	B	A	A	A
19	3B4	wPt-2559	57.56	B	B	A	A	A	B	B	A	A	A	A	B	A	A	B	A	A	A	A	B	B	B	A	B	A	B	A	B	B	B	A	B	A	B	A	B	B	B	A	A	B	A	B	A	A	A
19	3B4	wPt-6131	57.56	B	B	A	A	A	B	-	A	A	A	A	B	A	A	B	A	A	A	A	B	B	B	A	B	A	B	A	B	B	B	A	B	A	-	A	-	B	B	A	A	B	A	B	A	A	A
19	3B4	Xgwm181	60.42	A	B	A	A	A	B	B	A	A	A	A	B	A	A	B	A	A	A	A	B	B	B	A	B	A	A	A	B	B	B	A	B	A	A	A	A	B	B	A	A	B	A	B	A	A	A
19	3B4	Xgwm340	61.31	A	B	A	A	A	B	B	A	A	A	A	B	A	A	B	A	A	A	A	B	B	B	A	B	A	A	A	B	B	B	A	B	A	A	A	A	B	B	A	A	B	A	B	A	A	A
19	3B4	Xgwm247	69.34	B	B	A	A	A	B	B	A	B	A	A	B	B	A	B	A	A	A	A	B	B	B	A	B	A	A	A	B	B	B	A	B	B	A	B	A	B	B	A	A	B	A	B	A	A	A
20	4B1	wPt-8555	0	A	B	B	B	-	A	-	B	B	A	B	A	B	B	-	B	-	A	B	A	A	A	B	B	B	A	A	B	B	B	B	B	B	A	B	A	A	A	B	A	A	B	A	A	B	-
20	4B1	wPt-731583	0	A	B	B	B	A	A	-	B	B	A	B	A	B	B	A	B	-	A	B	A	A	A	B	B	B	A	A	B	B	B	B	B	B	A	B	A	A	A	B	A	A	B	A	A	B	A
20	4B1	wPt-4607	0	A	B	B	B	A	A	A	B	B	A	B	A	B	B	A	B	B	A	B	A	A	A	B	B	B	A	A	B	B	B	B	B	B	A	B	A	A	A	B	A	A	B	A	A	B	A
20	4B1	wPt-667593	0	A	B	B	B	A	A	A	B	B	A	B	A	B	B	A	B	B	A	B	A	A	A	B	B	B	A	A	B	B	B	-	B	B	A	B	A	A	A	B	A	A	B	A	A	B	A
20	4B1	wPt-7233	0	A	B	B	B	A	A	-	B	B	A	B	A	B	B	A	B	-	A	B	A	A	A	B	B	B	A	A	B	B	B	B	B	B	A	B	A	A	A	B	A	A	B	A	A	B	A
20	4B1	wPt-5559	0.9	A	B	B	B	A	A	A	B	B	A	B	A	B	B	A	A	A	A	B	A	A	A	B	B	B	A	A	B	B	B	B	B	B	A	B	A	A	A	B	A	A	B	A	A	B	A
21	4B2	wPt-2435******	0	B	B	B	B	B	A	-	B	A	B	A	B	B	B	B	B	B	B	A	B	A	B	B	B	A	B	B	B	B	B	B	A	B	B	A	A	B	B	B	A	B	B	B	A	B	A
21	4B2	wPt-5996	23.08	B	B	B	B	B	A	-	B	A	B	A	B	A	B	B	A	-	B	A	B	A	A	B	A	A	B	B	A	A	B	A	A	A	B	A	A	B	B	B	A	B	B	B	A	B	-
21	4B2	wPt-5338	32	B	B	A	A	B	B	B	A	A	B	A	A	A	B	B	-	-	-	A	B	A	-	B	A	A	A	B	A	A	B	A	A	A	B	A	A	-	B	B	A	B	B	B	A	B	A
22	5B	Xgwm234	0	B	A	A	A	A	B	A	A	A	B	A	A	A	A	B	A	A	A	A	A	B	A	B	A	A	B	A	A	B	B	B	B	B	A	A	A	A	B	A	B	A	A	A	A	B	B
22	5B	wPt-1432	6.28	B	A	A	A	A	B	A	A	A	B	A	A	A	A	B	A	A	A	A	A	B	-	B	B	A	B	A	A	B	B	B	A	B	A	B	A	A	B	A	B	A	A	A	A	A	B
22	5B	wPt-9006	7.23	B	A	A	A	-	B	B	A	A	B	-	A	A	A	B	A	A	A	A	A	B	B	B	B	A	B	A	A	B	B	B	A	B	A	B	-	A	B	A	B	A	A	A	A	A	B
22	5B	wPt-744314*	37.58	B	B	A	A	A	A	B	A	A	B	B	A	A	B	B	A	A	A	A	A	B	A	B	A	B	B	A	B	B	A	A	A	B	A	B	A	A	B	A	B	A	A	A	A	A	A
22	5B	wPt-0819	37.58	B	B	A	A	A	A	B	A	A	B	B	A	A	B	B	A	-	-	-	A	B	A	B	A	B	B	A	B	B	A	A	A	B	A	B	A	A	B	A	B	A	A	A	A	A	A
22	5B	Xgwm544	54.37	B	A	B	A	A	A	B	A	B	B	B	A	A	B	B	A	B	B	A	A	B	B	B	A	A	A	B	B	B	A	A	A	B	A	B	A	A	B	A	B	B	A	B	A	A	A
22	5B	Xbarc4	56.21	B	A	B	A	A	A	B	A	B	B	B	A	A	B	B	A	B	B	A	A	B	B	B	A	A	A	B	B	B	A	A	A	B	A	B	A	A	B	A	B	B	A	B	A	A	A
22	5B	wPt-744750	58.94	B	A	B	A	A	A	-	A	B	B	B	A	A	B	B	-	B	B	A	A	B	B	B	A	A	B	B	B	B	B	A	A	B	A	B	A	A	B	A	B	B	A	B	A	A	A
22	5B	Xgwm67	58.94	B	-	B	A	-	A	B	A	B	B	B	A	-	B	B	B	B	B	A	A	B	B	B	A	-	B	B	B	B	B	A	A	B	A	B	A	A	B	A	B	B	A	B	A	-	A
22	5B	wPt-744851	58.94	B	A	B	A	A	A	-	A	B	B	B	A	A	B	B	-	B	B	-	A	B	B	B	A	A	B	B	B	B	B	A	A	B	A	B	A	A	B	A	B	B	A	B	A	A	A
22	5B	tPt-4875	58.94	B	A	B	A	A	A	A	A	B	B	B	A	A	B	B	-	B	B	A	A	B	B	B	A	A	B	B	B	B	B	A	A	B	A	B	A	A	B	A	B	B	A	B	A	A	A
22	5B	wPt-1457	58.94	B	A	B	A	A	A	-	A	B	B	B	A	A	B	B	B	B	B	A	A	B	B	B	A	A	B	B	B	B	B	A	A	B	A	B	A	A	B	A	B	B	A	B	A	A	A
22	5B	wPt-0929	58.94	B	A	B	A	A	A	-	A	B	B	B	A	A	B	B	B	B	B	A	A	B	B	B	A	A	B	B	B	B	B	A	A	B	A	B	A	A	B	A	B	B	A	B	A	A	A
22	5B	wPt-6902	60.74	B	A	B	A	A	A	B	A	B	B	B	A	A	B	B	B	-	A	A	A	B	B	B	A	A	B	B	B	B	B	A	A	B	A	B	A	A	B	A	B	B	A	B	A	A	A
22	5B	wPt-5514	73.51	B	A	B	A	A	A	A	A	B	A	B	A	A	B	B	B	B	A	A	A	B	B	B	A	B	B	B	B	B	B	A	A	B	B	A	A	A	B	A	B	B	A	B	A	A	A
22	5B	wPt-742141	73.51	B	A	B	A	A	A	A	A	B	A	B	A	A	B	B	B	B	A	A	A	B	B	B	A	B	B	B	B	B	B	A	A	B	B	A	A	A	B	A	B	B	A	B	A	A	A
22	5B	wPt-7167	77.12	B	A	B	A	A	A	A	A	B	A	B	A	B	B	B	B	-	A	A	A	B	B	B	A	B	A	B	B	B	B	A	A	B	B	A	A	A	B	A	B	B	A	B	A	A	A
22	5B	Xgwm499	85.38	B	A	B	A	A	A	A	A	B	A	B	A	B	B	B	A	B	A	A	A	B	B	B	A	B	A	B	B	B	B	B	A	B	B	A	A	A	B	A	A	B	A	B	A	B	A
22	5B	Xwmc537	97.13	A	A	B	-	A	A	-	A	B	A	A	B	B	B	B	A	B	A	-	A	B	A	B	A	B	A	B	A	B	B	B	A	B	B	A	A	A	B	A	A	B	A	B	A	B	A
22	5B	wPt-1409	101.18	A	A	B	-	A	A	A	A	-	A	A	B	B	-	B	A	-	A	-	A	B	A	B	A	B	A	B	A	B	B	B	A	B	B	A	A	A	B	A	A	B	A	-	A	A	A
22	5B	wPt-1895	111.09	-	A	B	B	A	A	A	A	B	A	B	B	-	B	B	A	B	B	B	A	-	A	B	A	B	A	B	A	B	B	-	A	B	B	A	-	-	B	A	A	B	A	A	B	A	A
22	5B	wPt-6105	114.03	A	A	B	B	A	A	A	A	A	A	B	B	B	B	B	A	-	B	B	A	B	A	B	A	B	A	B	A	B	B	B	A	A	B	A	A	A	B	A	A	B	A	A	B	A	A
22	5B	wPt-1548	114.95	A	A	B	B	A	A	B	A	A	A	B	B	B	B	B	A	B	B	B	A	B	A	B	A	B	A	B	A	B	B	B	A	A	B	A	A	A	B	A	-	B	A	A	B	A	A
22	5B	wPt-3457	116.86	A	A	B	B	A	A	B	A	A	A	B	B	B	B	B	A	-	B	B	A	B	-	B	A	B	A	B	A	B	B	B	A	A	B	A	A	A	B	A	-	B	A	A	B	A	A
22	5B	wPt-3049	132.76	A	A	B	B	A	A	B	A	A	A	B	B	B	B	B	A	-	B	A	A	B	B	B	A	A	A	B	A	B	B	A	A	B	B	A	B	A	B	A	B	B	A	A	B	A	A
22	5B	wPt-1733	143.09	A	A	A	B	A	B	B	A	A	B	B	A	B	B	B	A	-	B	A	A	B	B	B	A	A	A	B	A	B	B	A	A	B	B	A	B	A	B	A	B	A	B	A	B	B	A
22	5B	wPt-9300	143.09	A	A	A	B	-	B	B	A	A	B	B	A	B	B	B	A	B	B	A	A	B	B	B	A	A	A	B	A	B	B	A	A	B	B	A	B	A	B	A	B	A	B	A	B	B	A
22	5B	wPt-6014	145.89	A	A	A	B	A	B	B	A	A	B	B	A	B	B	B	A	-	B	A	A	B	B	B	A	A	A	B	A	A	B	A	A	B	B	A	B	A	B	A	B	A	B	A	B	B	A
22	5B	wPt-5896	145.89	A	A	A	B	A	B	B	A	A	B	B	A	B	B	B	A	-	B	A	A	B	B	B	A	A	A	B	A	A	B	A	A	B	B	A	B	A	B	A	B	A	B	A	B	B	A
22	5B	Xgwm604	158.91	A	A	A	B	A	B	B	B	A	B	B	A	B	B	B	A	B	B	A	A	B	B	B	A	A	A	B	A	A	B	A	A	B	-	B	B	A	B	A	A	A	A	A	B	B	A
22	5B	Xbarc142	162.55	A	A	A	B	A	B	B	B	A	B	B	B	B	B	B	A	B	B	A	A	B	B	B	A	A	A	B	A	A	B	A	A	B	-	B	B	A	B	A	A	A	A	A	B	A	A
22	5B	Xbarc232	167.33	A	A	A	B	A	B	B	B	A	B	A	B	-	B	B	A	B	B	A	A	B	B	B	A	A	A	-	A	A	B	-	A	B	A	B	B	A	B	A	A	A	A	A	B	A	A
22	5B	wPt-4390	170.36	A	A	A	B	A	B	B	B	A	B	A	-	B	B	B	B	B	B	-	A	B	B	B	A	A	A	B	A	A	B	-	A	B	A	B	B	A	B	A	B	A	A	A	B	A	A
22	5B	rPt-7889	170.36	A	A	A	B	A	B	B	B	A	B	A	B	B	B	B	B	B	B	A	A	B	B	B	A	A	A	B	A	A	B	-	A	B	A	-	B	A	B	A	B	A	A	A	B	A	A
22	5B	wPt-7239	173.25	A	A	A	B	A	B	-	B	A	-	A	B	B	B	B	B	B	B	A	A	B	B	B	A	A	B	B	A	A	B	B	A	B	A	B	B	A	B	A	B	A	A	A	B	A	A
22	5B	wPt-3616	173.25	A	A	A	B	A	B	-	B	A	-	A	B	B	B	B	B	-	B	A	A	B	-	B	A	A	B	B	A	A	B	B	A	B	A	B	B	A	B	A	B	A	A	A	B	A	A
22	5B	wPt-730009	173.25	A	A	A	B	A	B	-	B	A	B	A	B	-	B	B	B	B	B	A	A	B	B	B	A	A	B	B	A	A	B	B	A	B	A	B	B	A	B	A	-	A	A	A	B	A	A
22	5B	Xwmc28	185.53	A	A	A	B	A	B	A	B	A	B	A	B	B	B	B	B	B	B	A	A	B	B	B	A	A	B	B	A	A	B	B	A	B	A	B	B	A	B	A	A	B	A	A	B	A	A
23	6B	wPt-8641	0	B	B	B	A	B	A	A	A	B	A	B	A	B	A	B	B	-	B	A	B	B	B	A	A	A	A	A	B	B	B	B	B	B	A	-	B	A	B	A	B	A	A	A	A	A	A
23	6B	wPt-1558	0.93	B	B	B	A	B	A	A	A	B	A	B	A	B	A	B	B	B	B	A	B	B	B	A	A	A	A	A	B	B	B	B	B	B	A	A	-	A	B	A	B	A	A	A	A	A	A
23	6B	wPt-6293	0.93	B	B	B	A	B	A	A	A	B	A	B	A	B	A	B	B	B	B	A	B	B	B	A	A	A	A	A	B	B	B	B	B	B	A	A	B	A	B	A	B	A	A	A	A	A	A
23	6B	wPt-7203	0.93	B	B	B	A	B	A	A	A	B	A	B	A	B	A	B	-	-	B	A	B	-	B	A	A	A	A	A	B	B	B	B	B	B	A	A	B	A	B	A	B	A	A	A	A	A	A
23	6B	wPt-2964	0.93	B	B	B	A	B	A	A	A	B	A	B	A	B	A	B	B	B	B	A	B	B	-	A	A	A	A	A	B	B	B	B	B	B	A	A	-	A	B	A	B	A	A	A	A	A	A
23	6B	wPt-667798	29.35	B	B	B	A	-	A	B	B	B	A	B	A	B	A	B	B	B	B	A	B	B	A	A	B	A	B	B	B	B	B	A	B	B	A	A	A	A	B	A	B	B	A	B	A	A	B
23	6B	wPt-745052	29.35	B	B	B	A	-	A	-	B	B	A	B	A	B	A	B	B	B	B	A	B	B	A	A	B	-	B	B	B	B	B	A	B	B	A	A	A	A	B	A	B	B	A	B	A	A	B
23	6B	Xgpw1079	35.26	B	B	B	A	B	A	B	B	B	A	B	A	B	A	B	-	B	B	A	-	B	A	A	B	A	-	B	B	B	B	A	B	B	A	A	A	A	B	A	A	B	A	B	A	-	B
23	6B	wPt-5256	42.03	B	A	B	A	A	A	-	B	B	A	A	A	B	A	B	B	B	B	A	B	A	A	A	B	A	B	B	B	B	B	A	B	A	A	A	A	A	B	A	A	B	A	B	A	A	B
23	6B	wPt-8814	42.03	B	A	B	A	A	A	-	B	B	A	A	A	B	A	B	B	B	B	A	B	A	A	A	B	A	B	B	B	B	B	A	B	A	A	A	A	A	B	A	A	B	A	B	A	A	B
23	6B	wPt-666793	42.03	B	A	B	A	A	A	A	B	B	A	A	A	B	A	B	B	B	B	A	B	A	A	A	B	A	B	B	B	B	B	A	B	A	A	A	A	A	B	A	A	B	A	B	A	A	B
23	6B	wPt-3605*	48.43	B	A	B	A	A	A	A	B	B	A	A	A	B	A	A	B	B	B	B	B	A	A	A	-	A	B	B	B	A	B	A	B	A	A	A	A	A	B	A	A	B	A	A	A	A	B
23	6B	wPt-2297	51.16	B	A	B	A	A	A	-	B	B	A	A	A	B	A	A	B	B	B	B	B	A	A	B	B	A	B	B	B	A	B	A	B	A	A	A	A	A	B	A	A	B	A	A	A	A	B
23	6B	wPt-5333	51.16	B	A	B	A	A	A	A	B	-	A	A	A	B	A	A	B	B	B	B	B	A	A	B	B	A	B	B	B	A	B	A	B	A	A	-	-	A	B	A	A	B	A	A	A	A	B
23	6B	wPt-4742	51.16	B	A	B	A	A	A	-	B	B	A	A	A	B	A	A	B	B	B	B	B	A	-	B	B	A	B	B	B	A	B	A	B	A	A	A	A	A	B	A	A	B	A	A	A	A	B
23	6B	wPt-1788	51.16	B	A	B	A	A	A	B	B	B	A	A	A	B	A	A	B	B	B	B	B	A	A	B	B	A	B	B	B	A	B	A	B	A	-	A	A	A	B	A	A	B	A	A	A	A	B
23	6B	wPt-0554	51.16	B	A	B	A	A	A	B	B	B	A	A	A	B	A	A	B	B	B	B	B	A	A	B	B	A	B	B	B	A	B	A	B	A	A	A	A	A	B	A	A	B	A	A	A	A	B
23	6B	Xwmc487	55.64	B	A	B	A	A	A	B	B	B	A	A	A	B	A	A	B	B	B	B	B	A	A	B	B	A	B	B	B	A	B	A	B	A	A	A	A	A	B	A	A	B	A	B	A	B	B
23	6B	Xwmc494	59.28	-	A	B	B	A	A	B	B	B	A	A	A	-	A	A	B	B	B	B	B	A	A	B	B	A	B	B	B	A	B	A	B	A	A	A	A	A	B	A	A	B	A	B	A	B	B
23	6B	wPt-0052	63.84	B	A	B	B	A	A	B	B	-	A	A	A	B	A	A	B	B	B	B	B	A	A	B	B	A	B	B	B	A	B	A	B	A	A	A	A	A	B	A	A	B	A	A	A	A	B
23	6B	wPt-7846	63.84	B	A	B	B	A	A	B	B	-	A	A	A	B	A	A	B	B	B	B	B	A	A	B	B	A	B	B	B	A	B	A	B	A	A	A	A	A	B	A	A	B	A	A	A	A	B
23	6B	wPt-8194	63.84	B	A	B	B	A	A	-	B	B	A	A	A	B	A	A	B	B	B	B	B	A	A	B	B	A	B	B	B	A	B	A	B	A	A	A	A	A	B	A	A	B	A	A	A	A	B
23	6B	wPt-8783	64.74	B	A	B	B	A	A	-	B	B	A	A	A	B	A	A	B	B	B	B	B	A	A	B	B	A	B	B	B	A	B	A	B	A	A	B	A	A	B	A	A	B	A	A	A	A	B
23	6B	wPt-6247	69.91	B	-	B	B	-	A	B	B	B	-	-	-	-	-	A	B	B	B	B	B	-	A	-	B	A	B	B	B	A	B	A	B	-	-	B	-	A	B	A	-	B	A	A	A	A	B
23	6B	wPt-729979***	76.7	B	A	B	B	A	A	-	B	-	A	A	A	A	A	A	A	B	B	-	A	A	A	A	B	A	A	B	B	A	B	A	B	A	A	-	A	A	B	-	A	-	A	A	A	-	B
23	6B	Xwmc398**	80.71	B	A	A	B	A	A	B	B	B	A	A	A	A	A	A	A	B	B	B	A	A	A	A	B	A	A	B	B	A	A	A	B	A	A	B	A	A	B	B	A	B	A	A	A	B	A
23	6B	Xgpw3153**	80.71	B	A	A	B	A	A	B	B	B	A	A	A	A	A	A	A	B	B	B	A	A	A	A	B	A	A	B	B	A	A	A	B	A	A	B	A	A	B	B	A	B	A	A	A	B	A
23	6B	wPt-9784**	83.51	B	A	A	B	A	A	-	B	B	A	A	A	A	A	A	B	B	B	B	A	A	A	A	B	A	A	B	B	A	A	A	B	A	A	B	A	A	B	B	A	B	A	A	A	A	A
23	6B	wPt-4542**	87.15	B	A	A	B	A	A	B	B	-	A	A	A	A	A	A	B	B	B	B	A	A	A	A	B	A	A	B	B	A	A	A	B	A	A	B	A	A	B	B	A	B	A	A	A	A	A
23	6B	wPt-7935*	89.88	B	A	A	B	A	A	A	B	B	A	A	A	A	A	A	B	B	B	B	A	A	A	A	B	A	B	B	B	A	A	A	B	A	A	B	A	A	B	B	A	B	A	A	A	A	A
23	6B	rPt-1040*	89.88	B	A	A	B	A	A	A	B	B	A	A	A	A	A	A	B	B	B	B	A	A	A	A	B	A	B	B	B	A	A	A	B	A	-	B	A	A	B	B	A	B	A	A	A	A	A
23	6B	wPt-2564	89.88	B	A	A	B	A	A	A	B	B	A	A	A	-	A	A	B	B	B	B	-	A	A	A	B	A	B	B	B	A	A	A	B	A	A	B	A	-	B	B	A	B	A	A	A	A	-
23	6B	wPt-2164	93.12	-	B	A	B	-	A	B	B	A	A	A	-	A	-	A	B	B	B	B	A	A	A	A	B	A	B	-	B	A	A	A	B	A	A	-	-	B	B	B	A	B	A	A	A	A	-
23	6B	wPt-5461	93.12	B	B	A	B	A	A	B	B	A	A	A	-	-	A	A	B	B	B	B	A	A	A	A	B	A	B	B	B	A	A	-	B	A	A	B	A	B	B	B	A	B	A	A	A	A	-
23	6B	Xgwm133	98.13	B	A	A	B	-	A	B	B	-	A	A	A	A	A	A	B	B	B	B	A	A	A	A	B	A	A	B	B	A	-	A	B	A	A	B	A	B	B	-	A	B	A	A	A	-	A
23	6B	wPt-9124*	100.51	B	A	A	B	A	A	A	B	A	A	A	A	A	A	A	B	B	B	B	A	A	A	A	B	A	A	B	B	A	B	A	B	A	-	B	A	A	B	A	A	B	A	A	A	A	A
23	6B	wPt-5037*	100.51	B	A	A	B	A	A	A	B	A	A	A	A	A	A	A	B	B	B	B	A	A	A	A	B	A	A	B	B	A	B	A	B	A	-	B	A	A	B	A	A	B	A	A	A	A	A
23	6B	wPt-9825***	111.5	B	A	A	A	A	A	A	B	A	A	A	A	B	A	A	B	B	B	B	A	A	A	A	B	A	A	B	B	A	B	B	A	A	A	A	A	A	B	A	A	B	A	A	A	A	A
23	6B	wPt-741804***	111.5	B	A	A	A	A	A	A	B	A	A	A	A	B	A	A	B	B	B	B	A	A	A	A	B	A	A	B	B	A	B	B	A	A	A	A	A	A	B	A	A	B	A	A	A	A	A
23	6B	wPt-3581***	111.5	B	A	A	A	A	A	A	B	-	A	A	A	B	A	A	B	B	B	B	A	A	A	A	B	A	A	B	B	A	B	B	A	A	A	A	A	A	B	A	A	B	A	A	A	A	A
23	6B	wPt-9881***	111.5	B	A	A	A	A	A	A	B	A	A	A	A	B	A	A	B	B	B	B	A	A	A	A	B	A	A	B	B	A	B	B	A	A	A	A	A	A	B	A	A	B	A	A	A	A	A
23	6B	tPt-4990***	111.5	B	A	A	A	A	A	A	B	A	A	A	A	B	A	A	B	B	B	B	A	A	A	A	B	A	A	B	B	A	B	B	A	A	A	A	A	A	B	A	A	B	A	A	A	A	A
23	6B	wPt-2498**	113.29	B	A	A	A	A	A	A	B	A	A	A	A	B	A	A	B	B	B	B	A	A	-	A	B	A	A	B	B	A	B	B	A	A	A	A	A	A	B	A	A	B	A	A	A	A	A
23	6B	tPt-3689**	113.29	B	A	A	A	A	A	A	B	A	A	A	A	B	A	A	B	B	B	B	A	A	A	A	B	A	A	B	B	A	B	B	A	A	A	A	A	A	B	A	A	B	A	A	A	A	A
23	6B	wPt-743231***	115.06	B	A	A	A	A	A	A	B	A	A	A	A	B	A	A	B	B	B	B	A	A	A	A	B	A	A	B	B	A	B	B	A	A	A	A	A	A	B	A	A	B	A	A	A	A	A
23	6B	Xbarc79*****	120.4	B	A	A	A	A	A	A	-	-	A	A	A	-	-	A	-	B	B	B	-	A	A	A	-	-	A	-	B	-	-	B	-	A	A	A	A	A	-	-	-	B	-	A	A	-	A
23	6B	Xgwm626*****	120.4	B	A	A	A	A	A	A	-	A	A	A	A	B	A	A	B	B	B	B	A	A	A	A	B	A	A	B	B	A	B	B	A	A	A	A	A	A	B	A	-	B	A	A	A	-	A
23	6B	Xbarc178***	128.07	B	A	A	A	-	A	A	A	A	A	A	A	B	A	A	B	B	B	B	A	A	A	A	B	A	A	B	B	A	B	A	A	A	A	B	A	B	B	A	-	B	A	A	A	-	A
23	6B	wPt-1048**	137.53	B	A	A	A	A	A	-	A	A	A	A	A	B	B	A	A	B	B	B	A	A	A	A	B	A	A	B	A	A	B	A	B	A	A	B	A	B	B	A	A	A	A	A	A	A	A
23	6B	wPt-9491***	137.53	B	A	A	A	A	A	-	A	A	A	A	A	B	B	A	A	-	B	B	A	A	A	A	B	A	A	B	A	A	B	A	B	A	A	B	A	B	B	A	A	A	A	A	A	A	A
23	6B	wPt-1890	163.43	A	A	A	A	A	A	B	B	A	A	A	A	B	B	A	B	B	B	A	A	A	A	A	A	B	A	B	-	B	B	A	B	A	A	B	A	A	A	A	B	A	A	A	A	A	A
23	6B	wPt-0696*	174.84	A	A	A	A	A	A	B	B	A	A	A	A	A	B	A	-	-	B	A	A	A	A	A	A	B	A	B	A	B	A	A	B	B	A	B	A	A	A	A	B	A	A	A	A	A	B
23	6B	wPt-5480*	174.84	A	A	A	A	A	A	-	B	A	A	A	A	A	B	A	B	-	B	A	A	A	A	A	A	B	A	B	A	B	A	A	B	B	A	B	A	A	A	A	B	A	A	A	A	A	B
23	6B	tPt-9048*	174.84	A	A	A	A	A	A	B	B	A	A	A	A	A	B	A	B	B	B	A	A	A	A	A	A	B	A	B	A	B	A	A	B	B	A	B	A	A	A	A	B	A	A	A	A	A	B
23	6B	wPt-8059*	181.18	B	A	A	B	A	A	-	B	A	A	A	A	A	B	A	-	B	B	A	A	A	A	A	A	B	A	A	A	B	A	B	B	B	A	B	A	A	A	A	B	A	A	A	A	A	B
23	6B	wPt-8493*	181.18	B	A	A	B	A	A	B	B	A	A	A	A	A	B	A	B	B	B	A	A	A	A	A	A	B	A	A	A	B	A	B	B	B	A	B	A	A	A	A	B	A	A	A	A	A	B
24	7B	wPt-5283	0	A	A	B	B	B	B	B	B	B	B	B	B	B	B	A	B	B	B	A	B	A	B	A	B	A	A	B	B	B	B	A	A	B	A	B	-	A	A	A	-	B	A	-	B	A	-
24	7B	wPt-2883*	17.13	A	A	A	B	B	B	B	B	-	B	B	B	B	B	B	-	B	B	B	B	A	B	A	B	A	A	B	B	B	B	A	A	B	A	B	-	A	A	A	-	B	A	B	B	A	B
24	7B	Xwmc76	31.97	A	A	A	A	B	B	B	A	B	B	B	B	A	B	B	A	B	B	B	B	A	B	A	B	A	A	A	B	B	B	A	A	-	A	B	B	A	A	A	B	B	A	B	B	A	B
24	7B	wPt-8893	54.54	A	A	A	A	B	A	B	A	B	B	B	B	A	B	B	A	A	A	B	-	A	B	A	B	A	B	-	A	B	B	A	A	B	A	A	B	A	B	B	B	A	B	B	B	-	B
24	7B	Xwmc364	55.55	A	A	A	A	B	A	B	A	B	A	B	B	A	B	B	A	A	A	B	A	A	B	A	B	A	B	A	A	B	B	A	A	B	A	A	B	A	B	-	-	A	B	B	B	A	B
24	7B	Xbarc72	55.55	A	A	A	A	B	A	B	A	B	A	B	B	A	B	B	A	A	A	B	A	A	B	A	B	A	B	A	A	B	B	A	A	B	A	A	B	A	B	B	B	A	B	B	B	A	B
24	7B	Xgwm333	59.1	A	A	A	A	B	A	B	A	B	A	B	A	A	B	B	A	A	A	B	A	A	A	A	B	A	B	A	A	B	B	A	A	B	A	A	B	A	B	B	B	A	B	B	B	A	B
24	7B	wPt-6463	62.77	A	A	A	A	B	A	-	A	B	A	B	A	A	B	B	A	A	A	B	A	A	A	A	B	A	B	A	B	B	B	A	A	B	A	A	-	-	B	B	B	A	B	B	B	B	B
24	7B	wPt-2305	70.31	A	A	A	-	A	A	A	A	A	-	B	A	A	B	B	A	A	A	B	A	A	A	A	B	B	B	A	B	B	B	A	A	B	A	A	B	A	B	B	B	A	B	B	B	B	B
24	7B	wPt-9511	81.29	A	A	A	A	A	A	A	A	A	A	B	A	A	B	B	A	A	A	B	A	A	A	A	B	B	B	A	B	B	B	B	B	B	A	A	B	A	B	A	B	A	B	B	B	B	B
24	7B	wPt-8312	81.29	A	A	A	A	A	A	A	A	A	A	B	A	A	B	B	A	A	A	B	A	A	A	A	B	B	B	A	B	B	B	B	B	B	A	A	B	A	B	A	B	A	B	B	B	B	B
24	7B	wPt-1826	85.07	A	A	A	A	A	A	-	A	-	A	B	A	A	B	B	-	A	A	B	A	A	A	A	B	B	B	A	B	B	B	B	B	B	A	A	B	A	B	A	B	A	B	B	B	B	B
24	7B	wPt-3723	86	A	A	A	A	A	A	A	A	A	A	B	A	A	B	B	A	A	A	B	A	A	A	A	B	B	B	A	B	B	B	B	B	B	A	A	B	A	B	A	B	A	B	B	B	B	B
24	7B	wPt-9925	92.52	A	A	A	A	A	A	-	A	A	A	B	A	A	B	B	B	A	A	B	A	A	A	A	B	B	B	A	B	B	B	B	B	B	A	B	B	A	B	A	B	A	A	B	B	A	B
24	7B	wPt-4258	107.64	A	A	A	A	B	A	A	A	A	A	B	A	A	B	A	B	A	A	B	A	A	B	B	B	B	A	A	B	B	B	B	B	B	A	B	B	A	B	A	A	A	A	A	B	A	B
24	7B	wPt-8615	107.64	A	A	A	A	B	A	A	A	A	A	B	A	A	B	A	B	-	A	B	A	A	B	B	B	B	A	A	B	B	B	B	B	B	A	B	B	A	B	A	A	A	A	A	B	A	B
24	7B	rPt-3887	110.4	A	A	A	A	B	A	-	A	-	A	B	A	A	A	A	B	-	A	B	A	A	B	B	B	B	A	A	B	B	B	B	B	A	A	B	B	A	B	A	B	A	A	A	B	A	B
24	7B	wPt-5721	110.4	A	A	A	A	B	A	-	A	-	A	B	A	A	A	A	B	-	A	B	A	A	B	B	B	B	A	A	B	B	B	B	B	A	A	B	B	A	B	A	B	A	A	A	B	A	B
24	7B	wPt-8233	110.4	A	A	A	A	B	A	B	A	A	A	B	A	A	A	A	B	A	A	B	A	A	B	B	B	B	A	A	B	B	B	B	B	A	A	B	B	A	B	A	B	A	A	A	B	A	B
24	7B	wPt-4045	110.4	A	A	A	A	B	A	B	A	A	A	B	A	A	A	A	B	-	A	B	A	A	B	B	B	B	A	A	B	B	B	B	B	A	A	B	-	A	B	A	B	A	A	A	B	A	B
24	7B	wPt-0635	111.42	A	A	A	A	B	A	B	A	-	-	B	A	A	A	A	B	A	A	B	A	-	-	B	B	B	A	A	B	B	B	-	B	-	-	B	B	A	B	A	B	A	A	A	B	-	B
24	7B	wPt-6156	123.66	A	A	A	A	B	A	A	A	A	A	B	A	A	A	A	B	A	A	B	B	A	B	B	B	B	A	A	B	B	A	B	B	A	A	A	B	A	B	A	A	A	B	A	B	B	A
24	7B	wPt-8938	123.66	A	A	A	A	B	A	A	A	A	A	B	A	A	A	A	B	A	A	B	B	A	B	B	B	B	A	A	B	B	A	B	B	A	A	A	B	A	B	A	A	A	B	A	B	B	A
24	7B	wPt-3093	125.49	A	A	A	A	B	A	-	A	-	A	B	A	A	A	A	B	A	A	B	B	A	-	B	B	B	A	A	B	B	A	B	B	A	A	A	B	A	B	A	A	A	B	A	B	B	A
24	7B	wPt-5462	142.12	A	A	A	A	B	A	-	A	A	A	B	B	A	A	A	-	-	B	B	B	A	B	B	A	B	B	A	B	A	A	B	B	A	A	A	B	A	B	A	-	A	B	A	B	B	B
24	7B	wPt-744769	143.99	A	A	A	A	B	A	A	A	A	A	B	B	A	A	A	-	B	B	A	B	A	B	B	A	B	B	A	B	A	A	B	B	A	A	A	B	A	B	A	A	A	B	A	B	B	B
24	7B	wPt-2677	160.78	A	B	A	A	B	A	A	A	A	A	B	B	-	A	A	A	-	B	A	B	B	B	B	A	B	B	-	B	A	A	B	A	A	B	A	B	B	B	A	B	B	B	B	A	B	B
[truncated: 69 more columns]
